# Supplementary material for: Environmental Plasticity of the RNA Content of Staphylococcus aureus Extracellular Vesicles
Source: Front Microbiol. 2021 Mar 11;12:634226. doi: 10.3389/fmicb.2021.634226 (PMC7990786; doi:10.3389/fmicb.2021.634226)
Supplement: Supplementary file 1 [file Data_Sheet_1.xlsx]

## Sheet: Summary
Supplementary Tables
Table S1	Basic statistics of the RNA-Seq data
Table S2	Primers used in this work
Table S3	List of transcrits identified in HG003 EVs and the EV-produncing cells par RNA-Seq
Table S4	Distribution of identified transcrits according to RNA classes, culture conditions and filtering of RNA-Seq data.
Table S5	List of transcrits with a coverage > 90% and an average count over 5 reads per transcrit
Table S6	List of co-transcribed genes with a coverage > 90% and an average count over 5 reads per transcrit
Table S7	List of differentially expressed (DE) transcrits in EVs under various environmental conditions
Table S8	List of differentially expressed (DE) genes in EV-producing cells under various environmental conditions
Table S9	List of clusterized genes grouped according to similar gene expression over time

## Sheet: Table S1
	Samples	Replicates	Bacterial culture (mL)	Final EV volume (µl)	Conc. EVs particles / mL	Total EV particle number	RNA concentration (ng/µl)	Total RNA (µg)	Total RNA (ng) after DNAse used for library preparation	Library Concentration (ng/µl)	Library Quantity (ng)	Library Mean Size (bp)	Trimmed reads total (after trim-galore)	Mapped reads (NCTC8325 & HG003)	Assigned reads to a gene (NCT8325 & HG003)
Cells	6V-	Rep1	10	NA	NA	NA	3720	111.6	200	21	525	334	11039654	10293326	9.84948e+06
		Rep2	10	NA	NA	NA	2560	76.8	200	43	1075	297	23992718	22465343	2.152e+07
		Rep3	10	NA	NA	NA	3980	119.4	200	68	1700	365	19865860	18781229	1.79945e+07
	12V-	Rep1	10	NA	NA	NA	2880	86.4	200	20	500	300	14963282	12263497	1.19087e+07
		Rep2	10	NA	NA	NA	3490	104.7	200	12	300	386	17987711	15646779	1.54546e+07
		Rep3	10	NA	NA	NA	2850	85.5	200	51	1275	321	21735896	19645683	1.92512e+07
	6V+	Rep1	10	NA	NA	NA	3690	110.7	200	56	1400	295	9865284	9416740	9.0428e+06
		Rep2	10	NA	NA	NA	3790	113.7	200	44	1100	292	19285997	18216483	1.75731e+07
		Rep3	10	NA	NA	NA	3550	106.5	200	108	2700	317	27510109	26300009	2.529e+07
	12V+	Rep1	10	NA	NA	NA	2520	75.6	200	25	625	322	13463159	11184127	1.0944e+07
		Rep2	10	NA	NA	NA	4730	141.9	200	50	1250	332	16275642	14416093	1.41073e+07
		Rep3	10	NA	NA	NA	3940	118.2	200	35	875	285	9856843	8207411	8.04439e+06
EVs	6V-	Rep1	800	80	5260000000000	421000000000	105.8	2.12	48.3	2.44	61	387	67474834	10402059	9.74699e+06
		Rep2	800	80	5160000000000	413000000000	88.6	1.77	52.5	1.94	48.5	401	43724468	3273649	3.02182e+06
		Rep3	800	80	4830000000000	386000000000	94.4	1.89	49.7	5.6	140	485	49722207	381745	355463
	12V-	Rep1	800	80	10900000000000	872000000000	88.9	1.78	15.4	2.03	50.75	475	30745881	6883768	6.69894e+06
		Rep2	800	80	5760000000000	461000000000	47.8	0.96	3.99	10	250	495	46477882	1448618	1.40188e+06
		Rep3	800	80	5210000000000	417000000000	64.6	1.29	21	0.568	14.2	468	56859548	1581548	1.52688e+06
	6V+	Rep1	800	80	5290000000000	423000000000	91.7	1.83	219.1	4.57	114.25	393	57088299	27668873	2.607e+07
		Rep2	800	80	7430000000000	594000000000	81.1	1.62	12.6	5.1	127.5	562	39867179	815924	754913
		Rep3	800	80	6500000000000	520000000000	82.4	1.65	39.9	3.23	80.75	396	67234825	12500133	1.18242e+07
	12V+	Rep1	800	80	11200000000000	896000000000	77.7	1.55	9.8	1.51	37.75	404	38766699	2035361	1.95433e+06
		Rep2	800	80	6450000000000	516000000000	150.2	3	42	0.912	22.8	492	33112227	2020935	1.91966e+06
		Rep3	800	80	9180000000000	734000000000	36.7	0.73	0.322	1.21	30.25	452	44442265	3288651	3.17082e+06

## Sheet: Table S2
Locus tag	RNA type	Gene name	Primer name	Sequence (5'→3')
SAOUHSC_02264	CDS	agrC	agrC_for	CGCAAGTTCCGTCATGATT
			agrC_rev	GTAGGCCAGGCATGTCATCT
SAOUHSC_00994	CDS	atl	atl2_for	TTAATAACCGCACTGGTTGG
			atl2_rev	TTGGCAGCTGATGTAGTTGG
SAOUHSC_01683	CDS	dnaK	dnaK_for	CTTAGGTGGCGGTACATTTGA
			dnaK_rev	TGTCACCGGCTGTTGATAGT
SAOUHSC_00799	CDS	eno	eno_for	TCGCATTAGACGGTACTCCA
			eno_rev	TGCACGTGCTACTGCGATA
SAOUHSC_00798	CDS	gpmI	gpmI_for	AACGTTGGGAACGTGAAGAA
			gpmI_rev	ACCTTCTTTGGCAGTTGCAT
SAOUHSC_01684	CDS	grpE	grpE_for	TCAAATTGAAGGTGATGATGAGA
			grpE_rev	TGCGTTAATCAAACTTTCATGC
SAOUHSC_02972	CDS	isaB	isaB_for	CAACATTAGCATTGGGCACAC
			isaB_rev	GCTGCCTGTGCCTGTTTACT
SAOUHSC_00636	CDS	mntB	mtsC_for	TGGGAGATGCAATGAGTCAC
			mtsC_rev	GTGCGCCTACAAACATTGG
SAOUHSC_01040	CDS	pdhA	pdhA_for	CTGGTGTTGCATTTGCACTT
			pdhA_rev	CTTGTGAAGAACCACCGTCA
SAOUHSC_01041	CDS	pdhB	pdhB_for	AAGGATTCCGTCCGGTTATG
			pdhB_rev	GTGCAATTTGTCCAGCAATC
SAOUHSC_01042	CDS	pdhC	pdhC_for	CAGCTGCTTCAGCTACAAGTG
			pdhC_rev	TGGGAAGTCGCCTTCTAATG
SAOUHSC_00188	CDS	pflA	pflA_for	TTCTGCCATATCATCAGTTAGGTG
			pflA_rev	GGCGCTTCGACATCTTCTA
SAOUHSC_00187	CDS	pflB	pflB_for	ATTGACGGACGTCCACTTGT
			pflB_rev	TGGTTCTGGAGCTGGACCTA
SAOUHSC_02260/RNAIII	CDS/sRNA	hld/RNAIII	RNAIII_2_for	GGAGTGATTTCAATGGCACA
			RNAIII_2_rev	TTTGTTCACTGTGTCGATAATCC
SAOUHSC_02478	CDS	rplM	rplM_for	TTACCAAGCACTCGTTTAGGC
			rplM_rev	TGTGCAGCGTGTGGATGT
srn_1590_rsaC	sRNA	rsaC	rsaC_for	CAGCTGCTTCTCTTTGAACG
			rsaC_rev	AAAGAGATGAAGGGAACGACA
SAOUHSC_00637	CDS	mntA	SAOUHSC_00637_for	CGTCATCGACAAATTTCAGA
			SAOUHSC_00637_rev	TCACTTTCGGACATCAATGC
srn_0580_Sau6569	sRNA	Sau6569	Sau6569_for	AGCGGATGACACATGACCTT
			Sau6569_rev	TGCTGCTTATTGACGATACAAA
SAOUHSC_00634	CDS	mntC	sitA_for	TCAATCGGTAAAGAAGGCACT
			sitA_rev	TGCTTCCGTGTACAGTTTCAA
SAOUHSC_00069	CDS	spa	spa_for	CGCAACACGATGAAGCTC
			spa_rev	ACCATTGCGTTGATCAGCAT
SAOUHSC_00934	CDS	spxA	spxA_for	AATCCTGGCTTATTACGTCGTC
			spxA_rev	CGTCGAATCTCGTCCTCATT
srn_2620_Teg61	sRNA	Teg61	Teg61_for	GTGATTGTGTAAAGGGTGCAA
			Teg61_rev	TTGGTTAATTACCTCCATAGCAAAC

## Sheet: Table S3
		Cell												EV												Annotation
		6V-			12V-			6V+			12V+			6V-			12V-			6V+			12V+
Locus tag	RNA type	COV (mean)	COV (sd)	Count (read number)	COV (mean)	COV (sd)	Count (read number)	COV (mean)	COV (sd)	Count (read number)	COV (mean)	COV (sd)	Count (read number)	COV (mean)	COV (sd)	Count (read number)	COV (mean)	COV (sd)	Count (read number)	COV (mean)	COV (sd)	Count (read number)	COV (mean)	COV (sd)	Count (read number)	Gene name	Start	End	Length	Strand	Product	SurfG+	EC number	KEGG KO	COG cat
srn_2360_srd197	sRNA	0	0	6	0.0729166666666667	0.126295371385231	<6	0.666666666666667	0.577350269189626	11	0	0	9	0	0	<6	0	0	<6	0	0	6	0	0	60		1026760	1026791	32	-		#N/A
srn_0060_Sau65	sRNA	0	0	6	0	0	<6	0	0	13	0.0114942666666667	0.019908653862412	<6	0	0	15	0	0	<6	0	0	116	0	0	<6		21729	21786	58	-		#N/A
SAOUHSC_01568	CDS	0.5668724	0.159968663372518	6	0.554526766666667	0.170294672278505	6	0.901234566666667	0.0535474421678882	7	0.7294239	0.268542149383537	10	0	0	<6	0	0	<6	0.0761317	0	14	0.0771605	0.133645906337418	50		1501853	1502176	324	-	hypothetical protein	CYTOPLASMIQUE
SAOUHSC_01894	CDS	0.361952833333333	0.257579882397487	6	0.415824933333333	0.380000864678731	8	0.520202033333333	0.212946349961542	<6	0.370370366666667	0.161326539741368	<6	0	0	11	0.0345118	0.0597761910606556	16	0.126262633333333	0	<6	0.0614478	0.106430711613331	42	arsC	1806092	1806487	396	+	arsenate reductase	CYTOPLASMIQUE	1.20.4.1	ko:K03741	T
SAOUHSC_01384	CDS	0.511422633333333	0.319798028121881	6	0.397196233333333	0.296058083952192	9	0.616303233333333	0.266065038497025	10	0.626687433333333	0.15705334227925	15	0	0	<6	0.0389408	0.0674474440873781	30	0.0379024	0	36	0	0	<6	phoU	1327781	1328422	642	-	PhoU family transcriptional regulator	CYTOPLASMIQUE	0	ko:K02039	P
srn_2240_sprF2	sRNA	0.9367816	0.0573993941420987	6	0.902298833333333	0.0623636218779025	10	0.9224138	0.0172414	6	0.933908066666667	0.0611603099378456	7	0.215517233333333	0.37328679804001	9	0.178160933333333	0.308583788457225	<6	0.433908033333333	0.463276846886265	<6	0.215517233333333	0.37328679804001	52		942359	942474	116	-		#N/A
SAOUHSC_00075	CDS	0.2722616	0.210512547577668	6	0.247832933333333	0.218514224150153	10	0.462174933333333	0.277624321056357	8	0.351851866666667	0.0761869036774913	17	0	0	<6	0	0	<6	0.0594956666666667	0	11	0	0	<6	sbnA	79885	80730	846	+	hypothetical protein	CYTOPLASMIQUE	2.5.1.140	ko:K21949	E
srn_3690_rsaOW6	sRNA	0.4691689	0.326450877610292	6	0.494191233333333	0.290935201113948	11	0.538873966666667	0.246867273468504	6	0.512958	0.331425565186076	11	0	0	<6	0	0	<6	0.00446826666666667	0.00947862498044943	11	0	0	<6		1896837	1897209	373	-		#N/A
SAOUHSC_02394	CDS	0.0896057333333333	0.155201682782801	6	0.0896057333333333	0.155201682782801	11	0	0	8	0	0	<6	0	0	<6	0	0	<6	0	0	<6	0	0	<6		2214325	2214417	93	+	hypothetical protein	CYTOPLASMIQUE
SAOUHSC_00161	CDS	0.5390071	0.178963906444484	6	0.684397166666667	0.386416341788987	13	0.750591	0.271741671963853	10	0.8002364	0.100882176916292	15	0.0886524666666667	0.153550576482973	<6	0	0	<6	0.0886524666666667	0	<6	0	0	<6		173783	174064	282	-	hypothetical protein	MEMBRANE
srn_4720.1_srd383	sRNA	0.138987066666667	0.13298307111006	6	0.1755006	0.150967915523807	15	0	0	<6	0	0	10	0	0	17	0	0	6	0	0	<6	0	0	<6		2584130	2584412	283	+		#N/A
srn_3120_Sau6405	sRNA	0.852272733333333	0.255871131529943	6	1	0	15	0.859848466666667	0.242749576492017	<6	1	0	19	0.261363633333333	0.452695092184136	24	0	0	<6	0.6098485	0.377659297160026	113	0	0	<6		1520358	1520445	88	+		#N/A
SAOUHSC_03002	CDS	0.0965832666666667	0.0638393513151045	6	0.0398170666666667	0.0597256	16	0.0804412333333333	0.0920250438460278	<6	0.0403551333333333	0.0698971412795497	12	0	0	<6	0	0	<6	0	0	<6	0	0	382	icaA	2775174	2776412	1239	+	N-glycosyltransferase PgaC	MEMBRANE	0	ko:K11936	M
SAOUHSC_00394	CDS	0.2145923	0.237171670253194	6	0.184549366666667	0.0668165195757007	16	0.2312828	0.155248661359478	<6	0.148783966666667	0.0494959550675945	7	0	0	28	0	0	<6	0.0324272666666667	0.0687886204660335	11	0	0	<6	set13	397354	398052	699	+	superantigen-like protein	SECRETED			S
srn_1570_RsaOW2	sRNA	0	0	6	0.317073166666667	0.285154683593402	16	0.333333333333333	0.577350269189626	7	0.152439033333333	0.264032150790019	14	0	0	<6	0	0	<6	0.0873983666666667	0	11	0	0	<6		264202	264365	164	-		#N/A
srn_4560_srd372	sRNA	0.852083333333333	0.256199181952896	6	0.691666666666667	0.256199181952897	16	0.96875	0.0541265877365274	9	0.929166666666667	0.0688446318410763	26	0	0	<6	0	0	<6	0.389583333333333	0.561266007566822	31	0.00625	0.0108253175473055	<6		2503236	2503395	160	-		#N/A
SAOUHSC_02326	CDS	0.508960566666667	0.459271124017506	6	0.946236566666667	0.536881197558048	18	0.555555533333333	0.394395564662197	<6	0.8781362	0.211074293203412	11	0.422939066666667	0.240517527090778	208	0.333333333333333	0.577350269189626	39	0.5878136	0.570247395058741	40	0.0716846	0.124161369320252	78		2157710	2157802	93	-	hypothetical protein	CYTOPLASMIQUE
SAOUHSC_00381a	CDS	0.5969499	0.233502045024942	6	0.5686275	0.135847169708758	20	0.616557766666667	0.0435184721315367	7	0.793028333333333	0.196984082409146	20	0	0	27	0	0	<6	0	0	<6	0	0	<6		385923	386075	153	-		#N/A
SAOUHSC_02270	CDS	0.0599520333333333	0.059952050000007	6	0.0804689666666667	0.103839967750396	25	0.128164133333333	0.0739584730951318	7	0.0197175666666667	0.0341518272682932	28	0.0189182	0.0327672835877495	10	0	0	30	0.019984	0	81	0	0	121	nrgA	2100721	2101971	1251	-	ammonium transporter	MEMBRANE	0	ko:K03320	P
SAOUHSC_02469	CDS	0.431944433333333	0.375054000062609	6	0.548611133333333	0.277670132781489	31	0.5388889	0.185888107523101	<6	0.361111133333333	0.312842423356957	16	0.0013889	0.00240564536663241	58	0	0	<6	0.105555566666667	0	6	0	0	<6		2292961	2293200	240	+	hypothetical protein	CYTOPLASMIQUE
SAOUHSC_02190	CDS	0.8134172	0.232137125059242	7	0.561844866666667	0.220065858110801	<6	1	0	8	0.6918239	0.236414408663495	<6	0	0	<6	0.00419286666666667	0.00726225809602863	22	0.287211733333333	0	7	0	0	<6		2051809	2051967	159	-	hypothetical protein	CYTOPLASMIQUE
srn_4690_Teg132	sRNA	1	0	7	0.522522533333333	0.577350269189626	<6	1	0	11	1	0	<6	0	0	<6	0	0	<6	0.252252233333333	0.382219853055967	18	0	0	<6		2561803	2561839	37	-		#N/A
SAOUHSC_00928	CDS	0.145881866666667	0.0908648889242888	7	0.0804195666666667	0.114428523513691	<6	0.2156177	0.111810708069174	7	0.0687645666666667	0.0620649963839791	8	0.0145687666666667	0.0252338440702825	13	0	0	<6	0	0	<6	0	0	<6	appA	899923	901638	1716	+	oligopeptide ABC transporter, substrate-binding protein, putative	PSE	0	ko:K02035	E
SAOUHSC_02533	CDS	0.0389863666666667	0.0675263678691764	7	0.0643275	0.111418498323887	<6	0	0	10	0.0389863666666667	0.0675263678691764	6	0	0	<6	0	0	<6	0	0	14	0	0	<6		2335481	2335651	171	+	hypothetical protein	CYTOPLASMIQUE
srn_3830_sprF1	sRNA	0.917874433333333	0.0292858779602615	7	0.934782633333333	0.0301690729201832	8	0.8188406	0.164606037477488	<6	0.9057971	0.0289855	<6	0	0	<6	0	0	<6	0.326086933333333	0.389421099226249	8	0	0	<6		2037465	2037602	138	+		#N/A
SAOUHSC_01113	CDS	0.3182117	0.240480181662357	7	0.281393833333333	0.280726358379941	8	0.512163033333333	0.301777248591181	6	0.199211033333333	0.092239384261623	8	0	0	<6	0	0	85	0	0	<6	0	0	41		1072308	1072814	507	+	hypothetical protein	MEMBRANE
SAOUHSC_02196	CDS	0.220452333333333	0.108208276737518	7	0.0949852666666667	0.0933763920309803	8	0.279449366666667	0.0990769547671068	7	0.0930187	0.0443630226036279	9	0	0	<6	0	0	<6	0.0147492666666667	0	<6	0.0145526	0.0252058425822268	307		2055385	2057079	1695	-	phage terminase, large subunit, putative	CYTOPLASMIQUE			S
SAOUHSC_00607	CDS	0.497445733333333	0.0624982909725813	7	0.341634766666667	0.364208100048013	10	0.6219668	0.112755889522809	8	0.201149466666667	0.0995431538420063	16	0	0	12	0	0	<6	0.0478927333333333	0.101595829528677	44	0	0	<6	ywhD	599248	599769	522	+	hypothetical protein	CYTOPLASMIQUE			S
SAOUHSC_00280	CDS	0.517961566666667	0.318920069615795	7	0.548036766666667	0.396507813656087	11	0.6340852	0.174577180563984	7	0.579782766666667	0.308996588605673	19	0	0	<6	0	0	<6	0	0	<6	0	0	<6		295733	296131	399	+	hypothetical protein	MEMBRANE			S
SAOUHSC_02532	CDS	0.714150033333333	0.241482775296507	7	0.511870833333333	0.376309287871945	11	0.715099733333333	0.208211283794523	9	0.722697066666667	0.182566060330893	9	0	0	<6	0.139601133333333	0.24179625572753	16	0.0702754	0.149076635671791	14	0	0	<6	sarV	2335005	2335355	351	-	hypothetical protein	CYTOPLASMIQUE
srn_2250_sprG4	sRNA	0.0668473333333333	0.115782977683826	7	0.0677506666666667	0.11734759691333	13	0.0731707333333333	0.126735427760407	7	0.0668473333333333	0.115782977683826	8	0	0	<6	0	0	<6	0	0	<6	0	0	52		942433	942801	369	+		#N/A
srn_4635_S1077	sRNA	0.5498442	0.256300354990858	7	0.535825566666667	0.140731060925807	15	0.7507788	0.262570815717151	9	0.8457944	0.133729785724835	20	0	0	<6	0	0	<6	0	0	<6	0	0	<6		2547824	2548037	214	-		#N/A
srn_4900_srd394	sRNA	0.131687266666667	0.159222575958353	7	0.282578833333333	0.100997879266002	16	0.0150891666666667	0.0261352033105414	6	0.219478733333333	0.19118462720735	14	0	0	<6	0	0	<6	0	0	<6	0	0	<6		2674275	2674517	243	+		#N/A
SAOUHSC_02769	CDS	0.411884433333333	0.149148855210569	7	0.442002466666667	0.190140659403883	19	0.6084656	0.204259060741109	9	0.518518533333333	0.0173250645079126	17	0	0	<6	0.0305250333333333	0.0528709086360669	16	0.0301180333333333	0.0638899968180074	73	0	0	<6		2545892	2546710	819	-	hypothetical protein	CYTOPLASMIQUE	1.4.1.11	ko:K06410,ko:K18012	S
srn_1730_Sau7006	sRNA	0.414728666666667	0.521357459777199	7	0.4379845	0.404867199136165	20	0.891472866666667	0.177999427263133	8	0.616279066666667	0.53903846248168	23	0	0	97	0	0	129	0.341085266666667	0.476885965418338	148	0	0	72		693580	693665	86	-		#N/A
SAOUHSC_01123	CDS	0.8725926	0.180004550925553	7	0.9037037	0.167066173183632	21	0.961481466666667	0.0667160567663687	12	1	0	26	0	0	<6	0	0	<6	0.1822222	0.150849423082904	10	0	0	<6		1078148	1078372	225	+	hypothetical protein	CYTOPLASMIQUE
SAOUHSC_01115	CDS	0.568850933333333	0.357573546269985	7	0.612535633333333	0.158173135197679	25	0.5868946	0.522160908655062	6	0.603038933333333	0.0542308727786428	12	0	0	<6	0	0	<6	0.2573599	0.233687689605689	24	0	0	<6		1073724	1074074	351	+	hypothetical protein	SECRETED			S
SAOUHSC_01986	CDS	0.851851833333333	0.174073943595024	7	0.860566466666667	0.171975356073276	28	0.8126362	0.184903009035846	<6	0.7821351	0.197633615621458	22	0	0	<6	0	0	<6	0	0	7	0	0	<6		1890657	1890809	153	-	hypothetical protein	CYTOPLASMIQUE
SAOUHSC_02770	CDS	0.3678021	0.0486059888070386	7	0.538929433333333	0.228433080969073	30	0.414030833333333	0.110299334216229	6	0.476885633333333	0.152301511465131	17	0	0	<6	0	0	<6	0.0608272666666667	0	12	0.0300081	0.0519755538386076	69	dapF	2546721	2547542	822	-	hypothetical protein	CYTOPLASMIQUE			E
SAOUHSC_01023	CDS	0.699999966666667	0.150692791798425	7	0.7611111	0.1625178047226	39	0.583333333333333	0.364291514449628	7	0.544444433333333	0.19761305742021	36	0	0	<6	0	0	10	0.4	0.412478932121927	15	0	0	<6		993974	994093	120	+	hypothetical protein	CYTOPLASMIQUE
SAOUHSC_T00010	tRNA	0.964444433333333	0.0615840479585691	7	0.995555566666667	0.00769798434418603	43	1	0	12	1	0	40	0	0	<6	0	0	<6	0.257777766666667	0.546829220547371	<6	0.542222233333333	0.500547862809306	13		2239146	2239220	75	-	tRNA-Asn	#N/A
SAOUHSC_01044	CDS	0.4299517	0.162936117271862	8	0.295893733333333	0.44534770314842	<6	0.5217391	0.240444362639031	<6	0.170289866666667	0.0854334906664437	6	0	0	10	0.0132850333333333	0.0230103527135795	8	0.0120773	0	10	0	0	<6	yktA	1013461	1013736	276	+	hypothetical protein	CYTOPLASMIQUE	0	ko:K16509	S
SAOUHSC_00596	CDS	0.576190433333333	0.30622581517002	8	0.2952381	0.327569241438371	6	0.662962966666667	0.111973224320118	13	0.124867733333333	0.128731388194734	9	0.0391534333333333	0.0678157358240942	19	0	0	<6	0	0	<6	0	0	<6		592358	592987	630	+	hypothetical protein	MEMBRANE			S
SAOUHSC_02197	CDS	0.332621066666667	0.078286039302313	8	0.414529933333333	0.390645991897349	7	0.601139633333333	0.13104636771259	8	0.259259266666667	0.0430190095934732	7	0	0	<6	0	0	<6	0	0	<6	0	0	<6		2057082	2057549	468	-	phage terminase, small subunit, putative	CYTOPLASMIQUE			S
SAOUHSC_02227	CDS	1	0	8	0.652482266666667	0.548687484135599	8	0.990543733333333	0.0163787343165866	7	0.891252966666667	0.188355386905719	12	0	0	<6	0.177304966666667	0.307101210700973	85	0.205673766666667	0	9	0	0	<6		2069071	2069211	141	-	hypothetical protein	CYTOPLASMIQUE
SAOUHSC_00914	CDS	0.2321117	0.11131380308605	8	0.1951716	0.0995886010507896	9	0.224549133333333	0.126723481581526	<6	0.223967433333333	0.110982691371282	8	0	0	175	0	0	<6	0	0	<6	0	0	<6		886283	887428	1146	+	2-isopropylmalate synthase, putative	CYTOPLASMIQUE	2.3.3.13	ko:K01649	E
SAOUHSC_02104	CDS	0.334943633333333	0.368366069362833	8	0.194847	0.179184067025624	9	0.1610306	0.139540238630583	<6	0.2721417	0.24058180029439	10	0	0	<6	0	0	<6	0	0	15	0	0	<6		1978643	1979056	414	-	hypothetical protein	CYTOPLASMIQUE
srn_1870_Sau6428	sRNA	0.860606033333333	0.103386202595188	8	0.787878766666667	0.0457565795597019	10	0.824242433333333	0.304421035281341	<6	0.575757566666667	0.254761806648334	9	0	0	<6	0	0	<6	0	0	<6	0	0	<6		756269	756323	55	+		#N/A
SAOUHSC_00966	CDS	0.151234566666667	0.261945953327329	8	0.5617284	0.577350269189626	10	0.191358033333333	0.331441836169792	<6	0.228395066666667	0.395591859664748	9	0.148148133333333	0.256600093979822	22	0	0	47	0.0246913666666667	0.0523782984202904	17	0	0	17		942257	942364	108	+	hypothetical protein	MEMBRANE
SAOUHSC_01655	CDS	0.702352	0.190874815093899	8	0.415247366666667	0.318084069723058	10	0.557988633333333	0.211025263842184	7	0.463909166666667	0.151269610681932	12	0.121654533333333	0.105355916352207	129	0.0665044666666667	0.115189115196937	18	0.128142733333333	0.221938615461528	36	0	0	<6	zur	1568014	1568424	411	-	hypothetical protein	CYTOPLASMIQUE	0	ko:K02076,ko:K03711	P
srn_3700_Teg142	sRNA	0	0	8	0.2865497	0.49631863929362	10	0	0	8	0.280701766666667	0.486189721641011	15	0	0	<6	0	0	33	0.0526315666666667	0.111648413083416	35	0	0	<6		1897271	1897327	57	-		#N/A
SAOUHSC_01567	CDS	0.809917366666667	0.315026755222003	8	0.420569333333333	0.457344552138669	10	0.9338843	0.112138484435229	11	0.8842975	0.100352666246642	21	0	0	<6	0	0	<6	0.0633608666666667	0.13440869544557	10	0	0	<6		1501476	1501838	363	-	hypothetical protein	CYTOPLASMIQUE
srn_2130_rsaE	sRNA	0.803921566666667	0.0706970808415972	8	0.859477133333333	0.0822205516549441	12	0.8627451	0.0837647572886712	6	0.8823529	0.00980389999999998	20	0	0	<6	0.232026133333333	0.401881051617084	<6	0.2124183	0.450607261134355	<6	0	0	<6		911380	911481	102	+		#N/A
srn_2130	sRNA	0.2287037	0.0212155906354266	8	0.308333333333333	0.124443198778492	13	0.245370333333333	0.0236247128577964	6	0.2564815	0.0042431050340523	20	0	0	<6	0.0657407333333333	0.11386629026017	<6	0.0601852	0.127672089141206	<6	0	0	<6		911380	911739	360	+		#N/A
srn_0510_rsaG	sRNA	0.253333333333333	0.227449628123093	8	0.343703666666667	0.34928730037859	14	0.401481466666667	0.1786829026159	<6	0.1111111	0.192450070484866	13	0	0	36	0	0	89	0	0	33	0	0	<6		201738	201962	225	+		#N/A
SAOUHSC_00622	CDS	0.545808933333333	0.140847454326528	8	0.616959066666667	0.303197245755999	17	0.679337233333333	0.25160362403593	6	0.586744633333333	0.225209456338457	25	0.0721247666666667	0.124923760350717	<6	0.198830433333333	0.190664820733829	56	0.102339166666667	0	18	0	0	<6		613747	614088	342	-	hypothetical protein	CYTOPLASMIQUE			S
SAOUHSC_02178	CDS	0.6435185	0.334945006964322	8	0.5185185	0.358200322069165	18	0.663194433333333	0.220670570084783	7	0.758101833333333	0.174350268427735	21	0.103009266666667	0.178417283517078	27	0.0868055666666667	0.150351651846474	66	0.3159722	0.247978388364148	57	0	0	<6		2038270	2038557	288	-	phi PVL orf 22-like protein	CYTOPLASMIQUE
IM26_00360	CDS	0.890625033333333	0.0915541449544112	8	0.782986133333333	0.0744506124362319	21	0.897569433333333	0.110034385934413	12	0.774305566666667	0.199848924566692	13	0	0	<6	0	0	<6	0	0	<6	0	0	139		87103	87294	192	+	membrane protein	#N/A
SAOUHSC_01573	CDS	0.344173433333333	0.299114428293493	8	0.4430894	0.35922937211718	22	0.467479666666667	0.374756217845419	6	0.353658566666667	0.0422451233417934	18	0	0	67	0.201897033333333	0.349695919630761	17	0.0636856333333333	0	<6	0	0	<6		1503321	1503566	246	-	hypothetical protein	CYTOPLASMIQUE
SAOUHSC_02904	CDS	0.203553166666667	0.182668114998604	8	0.1665161	0.193444701531445	22	0.3068353	0.0929624081240906	8	0.174345066666667	0.151068979945631	16	0	0	<6	0	0	<6	0.0674495666666667	0.0472681791340115	46	0	0	<6		2672670	2673776	1107	-	hypothetical protein	CYTOPLASMIQUE			P
SAOUHSC_T00020	tRNA	1	0	8	1	0	24	1	0	8	1	0	12	0	0	9	0.425925933333333	0.399250211881275	209	0.615740733333333	0.255344107571734	42	0.115740733333333	0.200468830638614	<6		2239073	2239144	72	-	tRNA-Glu	#N/A
SAOUHSC_02248	CDS	0.634384366666667	0.260914792236591	8	0.642642633333333	0.305214134408686	27	0.915915933333333	0.0669769069317428	9	0.689939933333333	0.0170538189917488	30	0	0	16	0	0	<6	0.1111111	0	18	0	0	<6		2083955	2084398	444	-	hypothetical protein	CYTOPLASMIQUE			K
srn_4640_Sau6488	sRNA	0	0	8	0	0	39	0	0	8	0.161458333333333	0.279654036638725	26	0	0	<6	0	0	<6	0	0	<6	0	0	<6		2549315	2549378	64	+		#N/A
srn_3150_Teg83	sRNA	0.794037933333333	0.356736763898555	8	0.9105691	0.356736763898555	40	1	0	47	1	0	48	0	0	<6	0.0623306333333333	0.10795982380128	50	0.845528466666667	0.212706912169069	82	0	0	<6		1555945	1556067	123	-		#N/A
srn_4660_srd380	sRNA	0.8258427	0.254550777862277	8	0.951310866666667	0.240087739594014	57	0.926966333333333	0.0112359500000371	10	0.956928866666667	0.0233895030931256	77	0	0	<6	0	0	<6	0.365168533333333	0.194652991121136	57	0	0	<6		2552153	2552330	178	-		#N/A
srn_3820.1_SprX2	sRNA	0.757777766666667	0.154967122200044	9	0.353333333333333	0.370405183549043	7	0.773333333333333	0.112150685339963	6	0.633333333333333	0.186666692857144	8	0.166666666666667	0.288675134594813	10	0.1688889	0.292524155634419	100	0.308888866666667	0.348839321815137	28	0.1688889	0.292524155634419	63		1464058	1464207	150	-		#N/A
srn_5100_srd410	sRNA	0.348387066666667	0.423208089420669	9	0	0.13036938582474	7	0.4301075	0.408511576282717	9	0	0	8	0	0	<6	0	0	82	0	0	6	0	0	<6		2802761	2802915	155	+		#N/A
srn_2080_Sau6851	sRNA	0.898218833333333	0.176290151920303	9	0.961832066666667	0.154253883961247	8	0.972010166666667	0.0245385545231037	6	0.926208633333333	0.121259588910748	8	0	0	8	0	0	<6	0	0	<6	0	0	86		855526	855656	131	+		#N/A
SAOUHSC_01565	CDS	0.581242533333333	0.0382830898880085	9	0.3608124	0.369420572151958	8	0.550179166666667	0.18479650119481	7	0.3172043	0.0853656226321229	7	0	0	<6	0.0436081333333333	0.0755315025565713	22	0	0	<6	0	0	<6		1499730	1500287	558	-	hypothetical protein	CYTOPLASMIQUE			S
SAOUHSC_00352	CDS	0.8696581	0.0897626769689942	9	0.412393166666667	0.24727305655296	8	0.757478633333333	0.0654767337093362	7	0.5801282	0.301128591522758	9	0	0	<6	0	0	<6	0	0	<6	0	0	<6		362987	363298	312	-	integrase-like protein	CYTOPLASMIQUE			L
SAOUHSC_00883	CDS	0.5854342	0.0963439030064172	9	0.401493933333333	0.409848360420522	8	0.844071	0.216997941642127	11	0.5098039	0.285343313341088	6	0.179271733333333	0.175221245388518	69	0.195144733333333	0.197520383362359	31	0.189542466666667	0.251547792684899	16	0.0597572333333333	0.103502564253082	8	mnhG1	848193	848549	357	-	putative monovalent cation/H+ antiporter subunit G	MEMBRANE	0	ko:K05564,ko:K05571	P
SAOUHSC_02796	CDS	0.645299166666667	0.2351203952743	9	0.118233633333333	0.24160739096615	9	0.621082633333333	0.286080195525824	7	0.212250733333333	0.126796618076601	14	0	0	<6	0	0	<6	0.232193733333333	0	25	0	0	<6		2568218	2568451	234	-	hypothetical protein	MEMBRANE
SAOUHSC_01290	CDS	0.827697233333333	0.290109920910684	9	0.5185185	0.461708718655305	9	0.9500805	0.0864631102884346	9	0.4863124	0.247385174919456	6	0	0	<6	0	0	<6	0	0	<6	0.0515298	0.0892522317038627	20		1246045	1246251	207	+	hypothetical protein	CYTOPLASMIQUE
srn_4970_srd398	sRNA	1	0	9	0.9351852	0.112262526682415	9	1	0	12	0.865740733333333	0.232543871253606	6	0	0	<6	0	0	<6	0.4722222	0.368284758297768	10	0	0	<6		2713545	2713688	144	-		#N/A
SAOUHSC_01955	CDS	0.478292866666667	0.269800000619132	9	0.257910233333333	0.26747354639501	9	0.727741	0.220497468264468	15	0.383738066666667	0.0731342119187271	19	0	0	<6	0	0	<6	0.004415	0	<6	0	0	<6	lukE	1859995	1860900	906	-	leukotoxin, LukE, putative	CYTOPLASMIQUE	0	ko:K11038	S
SAOUHSC_02325	CDS	0.4228395	0.366453042318535	9	0.354938266666667	0.250228518786495	10	0.333333333333333	0.260743131499457	<6	0.416666666666667	0.369327233936279	<6	0.117283966666667	0.203141789179881	<6	0.1882716	0.326095976822285	11	0.197530866666667	0	23	0	0	<6		2157595	2157702	108	-	hypothetical protein	CYTOPLASMIQUE
srn_3410_rsaB	sRNA	0.192982466666667	0.334255437236634	9	0	0	10	0	0	6	0.461988266666667	0.404778036355116	9	0	0	<6	0	0	<6	0	0	7	0	0	<6		1750160	1750216	57	+		#N/A
SAOUHSC_00392	CDS	0.302681966666667	0.0819637385055328	9	0.198754766666667	0.209489450431567	10	0.432471266666667	0.117421189834303	10	0.2413793	0.0563650943007287	17	0	0	17	0	0	58	0.0603448	0.0528297861000781	43	0	0	<6	set11	395237	395932	696	+	superantigen-like protein 7	SECRETED			S
SAOUHSC_03021	CDS	0.213584633333333	0.183478614535982	9	0.231645066666667	0.278169472553861	12	0.316058133333333	0.273141618774333	6	0.294464066666667	0.112803955577025	18	0.0298390333333333	0.0516827217820746	16	0	0	<6	0	0	<6	0	0	466	salL	2794366	2795214	849	-	hypothetical protein	CYTOPLASMIQUE	2.5.1.63,2.5.1.94	ko:K09134,ko:K21153,ko:K22205	K
SAOUHSC_01314	CDS	0.601990066666667	0.165064542021154	9	0.445550033333333	0.166419649680238	14	0.5262576	0.195957401167805	8	0.4273079	0.170581640344323	9	0	0	<6	0	0	<6	0.0812603666666667	0.0879485979410985	15	0	0	<6	desR	1258314	1258916	603	+	hypothetical protein	CYTOPLASMIQUE	0	ko:K02479,ko:K07693	K
SAOUHSC_00393	CDS	0.0824988	0.0733158277283289	9	0.0424415666666667	0	16	0	0	<6	0.142107766666667	0.123077251227281	17	0	0	31	0	0	<6	0	0	48	0	0	<6	set12	396276	396974	699	+	superantigen-like protein	SECRETED			S
srn_0455_tsr9	sRNA	0.533333366666667	0.0776763567028178	9	0.6822511	0.340342355027938	16	0.670995666666667	0.293383834817059	16	0.803463233333333	0.0798604856740386	24	0.0649350666666667	0.112470834659539	<6	0	0	<6	0.1004329	0	<6	0	0	<6		173742	174126	385	-		#N/A
srn_9490_srd337	sRNA	0	0	9	0.1871345	0.324126461848998	17	0	0	6	0.1871345	0.324126461848998	14	0	0	<6	0	0	38	0	0	22	0	0	<6		2237226	2237282	57	-		#N/A
SAOUHSC_01628	CDS	0.526636233333333	0.460538756925998	9	0.348554033333333	0.26056752299445	17	0.4429224	0.175487452394039	11	0.630137	0.25639987610348	21	0	0	<6	0	0	<6	0	0	<6	0	0	<6		1549965	1550183	219	+	hypothetical protein	MEMBRANE
SAOUHSC_02780	CDS	0.238351266666667	0.222604882314143	9	0.164874566666667	0.285571126342569	19	0.347670266666667	0.225443471549352	9	0.381720433333333	0.352017135176973	16	0	0	<6	0	0	<6	0.0860215	0	<6	0	0	8		2555609	2555794	186	+	hypothetical protein	CYTOPLASMIQUE
srn_2990_Sau17	sRNA	0.461538466666667	0.504418346850165	9	0.564102566666667	0.577350269189626	19	0.4871795	0.425836008533461	12	0.378205133333333	0.542680355862504	20	0	0	<6	0	0	15	0	0	8	0	0	<6		1394773	1394824	52	+		#N/A
IM26_10350	CDS	0.955882366666667	0.0764139824430276	9	0.663398666666667	0.543189466680645	21	0.955882366666667	0.0764139824430276	10	0.9346405	0.0637883156875144	26	0.0980392333333333	0.169808933268434	<6	0.245098033333333	0.212317718459161	46	0.331699366666667	0.259965757493569	37	0	0	<6		179618	179821	204	+	hypothetical protein	#N/A
SAOUHSC_02250	CDS	0.503666133333333	0.0907469815130139	9	0.4472645	0.276650169406563	25	0.4241399	0.320527219283418	<6	0.428087966666667	0.372515658305129	22	0	0	<6	0	0	<6	0	0	<6	0	0	<6		2085259	2085849	591	-	phage terminase, small subunit, putative	CYTOPLASMIQUE	0	ko:K07474	L
SAOUHSC_00103	CDS	0.522263833333333	0.163160726661361	9	0.375364133333333	0.145213066835128	26	0.5451519	0.294645848932511	12	0.2675822	0.0219928294921322	20	0	0	<6	0.0607574	0.105234903735785	145	0.155222666666667	0.0653257064265285	88	0	0	<6	phnE	107319	108119	801	-	phosphonates ABC transporter, permease protein CC0363, putative	MEMBRANE	3.6.1.63	ko:K02042,ko:K06162	P
srn_4605_tsr34	sRNA	0.923333333333333	0.132790561913614	9	0.933333333333333	0.125033328890072	30	1	0	6	1	0	33	0.346666666666667	0.453578365151308	82	0	0	<6	0.453333333333333	0.254558441227157	56	0	0	<6		2538136	2538235	100	+		#N/A
SAOUHSC_01329	CDS	0.783950633333333	0.27552998740566	9	0.980246933333333	0.292318979302959	32	0.908641966666667	0.158236755412904	20	0.924691366666667	0.111747153885293	32	0	0	<6	0	0	<6	0.0913580333333333	0.1937996546576	9	0	0	<6	rpsN	1272237	1272506	270	+	30S ribosomal protein S14	CYTOPLASMIQUE	0	ko:K02954	J
SAOUHSC_00034	CDS	0.7330779	0.41992643515129	9	0.871008933333333	0.433565745715076	37	0.934865866666667	0.0566998293844288	7	0.9386973	0.0578531693303833	37	0.0842912	0.14599664103095	11	0.191570866666667	0.165905237158335	103	0.4559387	0.140879500310886	40	0.0957854333333333	0.165905237158335	86	yhjE	37973	38233	261	-	hypothetical protein	CYTOPLASMIQUE			S
SAOUHSC_00809	CDS	0.480769233333333	0.399755436618257	9	0.463675233333333	0.35899339516071	107	0.5106838	0.224114634336783	12	0.3119658	0.0074019191261456	104	0	0	<6	0	0	<6	0.0448718	0	6	0	0	<6		791370	791525	156	+	hypothetical protein	CYTOPLASMIQUE
SAOUHSC_02455	CDS	0.728049733333333	0.131909453669605	9	1	0.244936463841653	109	0.867132866666667	0.200262842406307	6	1	0	124	0.0543900666666667	0.0942063588937251	21	0	0	<6	0	0	<6	0	0	<6	lacA	2279096	2279524	429	-	galactose-6-phosphate isomerase subunit LacA	CYTOPLASMIQUE	5.3.1.26	ko:K01819	G
SAOUHSC_00598	CDS	0.559649133333333	0.32745975638216	10	0.190058466666667	0.28774245138799	<6	0.705263166666667	0.249616497171568	10	0.3140351	0.339177730642786	6	0	0	<6	0	0	<6	0	0	7	0	0	<6		593183	593752	570	+	hypothetical protein	MEMBRANE			S
SAOUHSC_02199	CDS	0.640912366666667	0.098977357160935	10	0.3561442	0.22909537824882	6	0.699043433333333	0.119007555927527	9	0.162619566666667	0.163360371759014	7	0	0	<6	0	0	<6	0	0	25	0	0	<6		2058039	2058491	453	-	phi PVL orf 62-like protein	CYTOPLASMIQUE
IM26_05130	CDS	0.2994746	0.077395387432004	10	0.227087	0.0703219930343511	7	0.196730866666667	0.0744736907562888	<6	0.193812	0.0748024711373228	8	0.0601284333333333	0.0552242473729007	333	0.00525393333333333	0.00910007947291304	39	0.0315236333333333	0.0668717246929149	38	0	0	<6		106883	107453	571	+	hypothetical protein	#N/A
SAOUHSC_01637	CDS	0.690763066666667	0.36903565134922	10	0.291164666666667	0.30026853029565	7	0.663989266666667	0.18684775256463	8	0.4437751	0.240058511187856	6	0.0635876666666667	0.0779864815906791	256	0	0	116	0	0	<6	0	0	<6	comGF	1556824	1557198	375	-	hypothetical protein	CYTOPLASMIQUE	0	ko:K02246,ko:K02248	U
SAOUHSC_01531	CDS	0.747927	0.0419457672516548	10	0.516583766666667	0.22472199450375	7	0.7014925	0.0373134	8	0.608623533333333	0.224781681104051	10	0.0621890666666667	0.107714623141955	84	0.00912106666666667	0.0157981508858896	10	0.0655058	0	11	0	0	<6		1481748	1482149	402	-	SLT orf 123-like protein	CYTOPLASMIQUE
SAOUHSC_01500	CDS	0.948717966666667	0.0888230872487741	10	0.4159544	0.397351680946476	8	0.760683766666667	0.274171172204087	<6	0.706552733333333	0.25416871667822	<6	0	0	<6	0.2079772	0.360227077215914	55	0	0	<6	0	0	<6		1453447	1453563	117	-	hypothetical protein	CYTOPLASMIQUE
srn_2460_Teg58	sRNA	0.910020433333333	0.114829396342328	10	0.531697366666667	0.182440127055024	8	0.885480566666667	0.19835347698733	6	0.664621666666667	0.292769416483558	11	0.0163599333333333	0.028336235741773	38	0.304703466666667	0.263898771322004	720	0.1431493	0	<6	0	0	<6		1070943	1071105	163	+		#N/A
srn_1290_srd113	sRNA	0.333333333333333	0.577350269189626	10	0.666666666666667	0.577350269189626	9	0	0	13	0.321428566666667	0.283473354756921	14	0	0	8	0	0	<6	0	0	10	0	0	<6		491249	491276	28	-		#N/A
SAOUHSC_00255	CDS	0.385487533333333	0.0872721745738204	10	0.1632653	0.169429044704029	10	0.2165533	0.0972564856867141	6	0.382653066666667	0.192987853571004	11	0	0	<6	0	0	<6	0	0	<6	0	0	<6		274060	274647	588	+	hypothetical protein	MEMBRANE			S
srn_4740_sprA3	sRNA	0.587643666666667	0.195460354986845	10	0.540229866666667	0.209750396081541	10	0.935344833333333	0.0239989412792176	13	0.540229933333333	0.0622144567174972	15	0	0	44	0	0	<6	0.1954023	0.18592029308416	15	0	0	<6		2601819	2602050	232	+		#N/A
SAOUHSC_02136	CDS	1	0	10	0.493827166666667	0.564460523388982	12	0.8919753	0.187104268872385	<6	0.783950633333333	0.374208480009745	21	0	0	<6	0	0	<6	0	0	<6	0	0	6		2009610	2009717	108	+	hypothetical protein	MEMBRANE
srn_1180_Sau83	sRNA	0	0	10	0.361904733333333	0.0824785851406493	12	0	0	15	0.1952381	0.338162308773213	12	0	0	<6	0	0	<6	0	0	12	0	0	<6		463754	463823	70	-		#N/A
SAOUHSC_01860	CDS	0.710470066666667	0.323167403517687	10	0.351495733333333	0.297524984171823	12	0.988247866666667	0.0176524868509605	18	0.3974359	0.37196062280103	9	0	0	<6	0.0331196666666667	0.057364945396412	<6	0.0331196666666667	0.0702574226719142	22	0	0	<6	ytpP	1768586	1768897	312	-	hypothetical protein	CYTOPLASMIQUE	2.7.1.180,5.3.4.1	ko:K01829,ko:K03671,ko:K03734,ko:K06196	CO
SAOUHSC_00424	CDS	0.552525233333333	0.130596355213701	10	0.348989933333333	0.28156689193551	17	0.716666666666667	0.235765599964718	14	0.2989899	0.210869375237183	12	0	0	6	0	0	<6	0.0989899	0.080353069029627	19	0	0	<6		425739	426398	660	+	ABC transporter, permease protein, putative	MEMBRANE	0	ko:K02072	P
SAOUHSC_01574	CDS	0.218434333333333	0.194120308974727	10	0.3421717	0.143256614956529	20	0.434343433333333	0.162319904310356	<6	0.502525266666667	0.443834244080201	28	0.0845959666666667	0.14652451238207	85	0	0	<6	0	0	<6	0	0	<6		1503582	1503845	264	-	helix-turn-helix domain-containing protein	CYTOPLASMIQUE	0	ko:K07729	K
srn_9340_srd287	sRNA	0.946666666666667	0.0305505046330389	10	0.966666666666667	0.0230940107675851	20	0.933333333333333	0.098657657246325	9	0.943333333333333	0.0635085296108588	14	0.246666666666667	0.427239199200323	23	0.293333333333333	0.508068236886871	96	0.876666666666667	0.169705627484772	100	0	0	<6		1863800	1863899	100	-		#N/A
SAOUHSC_02228	CDS	0.819865333333333	0.181841581341268	10	0.7912458	0.217601967172641	21	0.979797966666667	0.0349909481495334	10	0.7575758	0.0777515566452531	16	0.0218855333333333	0.0379068556840756	39	0	0	<6	0	0	<6	0	0	<6		2069242	2069439	198	-	hypothetical protein	CYTOPLASMIQUE
SAOUHSC_02593	CDS	0.6857639	0.539768652646326	10	0.2048611	0.302322682955861	24	0.730902766666667	0.19252056422747	9	0.546874966666667	0.313020400027432	20	0.211805566666667	0.197390568164903	69	0	0	6	0.416666666666667	0.150996784136103	39	0	0	13		2384061	2384252	192	-	hypothetical protein	MEMBRANE
SAOUHSC_02907	CDS	0.849462366666667	0.0862452239142164	10	0.816009566666667	0.122983075212283	26	0.8088411	0.129842842644522	10	0.918757466666667	0.0843881267822277	27	0	0	<6	0.0896057333333333	0.155201682782801	45	0	0	6	0	0	<6		2674777	2675055	279	-	hypothetical protein	CYTOPLASMIQUE
SAOUHSC_00975	CDS	0.5378151	0.292002538214842	10	0.3940243	0.0498201020880463	31	0.352007466666667	0.203719363385058	9	0.426704033333333	0.374872553256121	21	0.070028	0.121292053952433	134	0.0746965333333333	0.129378190882596	36	0.140056	0.148551821018795	26	0.102707766666667	0.177895070198596	96		948776	949132	357	-	hypothetical protein	MEMBRANE	1.8.5.2	ko:K15977,ko:K16936	S
SAOUHSC_02721	CDS	0.722222233333333	0.254587534971694	10	0.827160466666667	0.246604728812162	37	0.9722222	0.024497710623444	8	0.901234566666667	0.17106674856489	32	0	0	<6	0.246913566666667	0.217017223108543	18	0	0	<6	0.1111111	0.192450070484866	<6		2502610	2502717	108	-	hypothetical protein	MEMBRANE
srn_4550_sprA2	sRNA	0.5985507	0.18529765186251	10	0.643478266666667	0.133938497298586	38	0.775362266666667	0.172622027977785	9	0.705797133333333	0.127379672269061	34	0	0	<6	0.2304348	0.200519188207313	18	0	0	<6	0.114492766666667	0.198307288965795	<6		2502541	2502770	230	-		#N/A
SAOUHSC_01990	CDS	0.474622766666667	0.118009690875891	10	0.846822133333333	0.312758202672293	95	0.5761317	0.216600656641271	11	0.9748514	0.0435586529392267	102	0.0342935666666667	0.0593981998394171	<6	0	0	<6	0	0	<6	0	0	<6	glnQ	1893345	1894073	729	-	amino acid ABC transporter, ATP-binding protein, putative	CYTOPLASMIQUE	3.6.3.21	ko:K02028	E
srn_2125_tsr17	sRNA	0.539644	0.118145133908638	11	0.127831733333333	0.26838047632703	7	0.541262133333333	0.157524122279171	<6	0.1893204	0.0111227295287623	6	0.0606796	0.105100150182956	53	0.0606796	0.105100150182956	<6	0.0606796	0	8	0	0	<6		893422	893833	412	-		#N/A
SAOUHSC_00922	CDS	0.583333333333333	0.107929375886333	11	0.141577066666667	0.297238563231108	7	0.5331541	0.142481555812919	<6	0.2096774	0.0123187817851442	7	0.0672043	0.116401262087101	53	0.0672043	0.116401262087101	<6	0.0824372666666667	0.0323140020827659	9	0	0	<6		893397	893768	372	-	hypothetical protein	MEMBRANE			S
srn_3730_srd297	sRNA	0.0933333333333333	0.161658075373095	11	0	0	7	0.171851866666667	0.297656164442219	14	0.204444433333333	0.354108145857961	9	0	0	<6	0	0	<6	0	0	11	0	0	<6		2000146	2000370	225	+		#N/A
SAOUHSC_02800	CDS	0.3763441	0.242349525021218	11	0.0667563	0.0578165576930173	9	0.3140681	0.250044561724925	8	0.0658602333333333	0.0570405943363438	13	0	0	<6	0	0	<6	0	0	10	0	0	<6	sarU	2575879	2576622	744	+	hypothetical protein	CYTOPLASMIQUE			K
SAOUHSC_01110	CDS	0.535353533333333	0.0912284160752743	11	0.656565666666667	0.213078663691894	12	0.6949495	0.0902162135891897	9	0.5353535	0.197350062360163	11	0	0	<6	0.138383833333333	0.120997277730713	51	0.220202	0.158563321669546	106	0	0	<6		1070537	1070866	330	+	fibrinogen-binding protein-related	SECRETED
SAOUHSC_00807	CDS	0.993197266666667	0.0117826797636757	11	0.9047619	0.159392849352859	13	1	0	15	0.993197266666667	0.0117826797636757	11	0	0	<6	0	0	<6	0	0	<6	0	0	<6		789868	790014	147	-	hypothetical protein	CYTOPLASMIQUE
SAOUHSC_A00992	CDS	0.713675233333333	0.330133399751681	11	0.955128233333333	0.106559436645674	15	0.6965812	0.220417137621624	8	0.8525641	0.183225713975058	11	0.314102566666667	0.272039684194169	73	0.166666666666667	0.288675134594813	41	0.301282066666667	0.253833232512372	22	0	0	<6		1003967	1004122	156	+	hypothetical protein	CYTOPLASMIQUE
srn_0050_Teg1	sRNA	0.688500766666667	0.173815224569551	11	0.5094614	0.524169059592917	18	0.870451233333333	0.163410617431865	12	0.7598253	0.2401747	30	0	0	<6	0	0	10	0	0	73	0	0	<6		15806	16034	229	+		#N/A
SAOUHSC_01112	CDS	0.387230533333333	0.337028740465295	11	0.364013266666667	0.152716880356768	21	0.389718066666667	0.256464279765318	9	0.549751233333333	0.259315667962048	22	0	0	106	0	0	<6	0	0	9	0	0	<6		1071235	1071636	402	-	formyl peptide receptor-like 1 inhibitory protein	SECRETED
SAOUHSC_00537	CDS	1	0	11	0.9310345	0	23	1	0	15	0.576628366666667	0.386911529531059	8	0	0	<6	0	0	<6	0.00766283333333333	0	<6	0	0	<6		542832	543005	174	+	hypothetical protein	CYTOPLASMIQUE
SAOUHSC_02194	CDS	0.1740834	0.102837872835109	11	0.0881612	0.0700676736711731	24	0.2462916	0.168245571078974	7	0.217184433333333	0.276594644113391	20	0	0	27	0.0209907666666667	0.0363570743564899	80	0.0209907666666667	0	46	0	0	<6		2053915	2055105	1191	-	HK97 family phage portal protein	CYTOPLASMIQUE			S
SAOUHSC_03004	CDS	0.3386789	0.111954232072218	11	0.2142039	0.194585864114851	26	0.400916366666667	0.0867617353886105	7	0.290950733333333	0.0426910758666649	31	0	0	<6	0	0	<6	0.0282550666666667	0.0599380477286339	25	0	0	<6	icaB	2776678	2777550	873	+	intercellular adhesion protein B	SECRETED	0	ko:K21478	G
SAOUHSC_01515	CDS	0.1530355	0.051899531950587	11	0.189003433333333	0.10774678783523	26	0.160824733333333	0.0458630592789375	12	0.143871733333333	0.113642012114065	19	0.0171821333333333	0.0297603279157561	36	0	0	61	0.0490263333333333	0.00048599449070951	38	0	0	<6		1464415	1465869	1455	-	petidoglycan hydrolase, putative	CYTOPLASMIQUE			S
SAOUHSC_02451	CDS	0.823717933333333	0.229854868097031	11	1	0.253516004311865	101	0.965811966666667	0.0564624595523728	13	1	0	139	0	0	<6	0.0961538333333333	0.166543324675843	148	0	0	<6	0	0	<6	lacF	2276303	2276614	312	-	PTS system, lactose-specific IIA component	CYTOPLASMIQUE	2.7.1.207	ko:K02786	G
SAOUHSC_T00011	tRNA	0.666666666666667	0.577350269189626	11	1	0.577350269189626	161	1	0	23	0.990867566666667	0.0158178385300689	110	0	0	49	0.5981735	0.199611804799341	304	0.146118733333333	0	<6	0	0	<6		24239	24311	73	+	tRNA-Asp	#N/A
SAOUHSC_02260 (RNAIII)	CDS	0.893827166666667	0.177520385454581	11	1	0.00427666438399521	7785	0.8888889	0.104494335339147	6	1	0	8667	0.153086433333333	0.265153480482839	<6	0.8197531	0.312196788706787	2083	0.153086433333333	0.324745365352987	<6	1	0	4246	hld	2093504	2093638	135	-	delta-hemolysin precursor	CYTOPLASMIQUE
srn_1190_srd104	sRNA	0.1882353	0.215650611311839	12	0.294117633333333	0.509426684335247	6	0.0431372666666667	0.074715937566314	13	0.231372566666667	0.400749040944284	9	0	0	<6	0	0	<6	0	0	<6	0	0	<6		464638	464722	85	-		#N/A
SAOUHSC_02125	CDS	0.754675466666667	0.228518557850283	12	0.553355333333333	0.437456655241442	7	1	0	21	0.760176	0.14158124385465	16	0	0	<6	0	0	<6	0.238723866666667	0	32	0	0	<6	yerC	1999772	2000074	303	-	hypothetical protein	CYTOPLASMIQUE	0	ko:K03720	S
SAOUHSC_01560	CDS	0.910852733333333	0.00387595000010746	12	0.369509033333333	0.318215266484765	8	0.739018066666667	0.217929183545306	7	0.4173127	0.33255122737858	<6	0	0	<6	0	0	<6	0	0	<6	0	0	<6		1496853	1497110	258	-	hypothetical protein	CYTOPLASMIQUE			S
SAOUHSC_01051	CDS	0.7563492	0.215832205742169	12	0.440476166666667	0.385780386399585	11	0.7642857	0.134075312879777	10	0.3865079	0.336265416565442	8	0.118253966666667	0.204821878463223	101	0.1174603	0.101751464264501	24	0.130158733333333	0.178460316542642	23	0.0515873	0.0893518246252979	94		1019580	1019999	420	+	hypothetical protein	MEMBRANE			S
SAOUHSC_01541	CDS	0.786149133333333	0.209552890084492	12	0.490106533333333	0.331894135837062	11	0.920852366666667	0.0968998064684514	15	0.731354633333333	0.20601570758358	16	0	0	<6	0	0	<6	0	0	<6	0	0	<6		1488591	1489028	438	-	hypothetical protein	CYTOPLASMIQUE			S
SAOUHSC_02702	CDS	0.828571433333333	0.206031503436157	12	0.9873016	0.220766214401147	12	1	0	15	0.923809533333333	0.131965759319049	11	0	0	<6	0.238095233333333	0.4123930411733	16	0.238095233333333	0.50507626217458	13	0	0	<6		2484494	2484598	105	+	hypothetical protein	CYTOPLASMIQUE
SAOUHSC_01402	CDS	0.725539	0.443151579978815	12	0.531509133333333	0.181080148826434	14	0.5845771	0.170738111022788	8	0.573797666666667	0.1012390046139	18	0	0	<6	0.0356550666666667	0.0360767971020618	117	0	0	<6	0	0	<6		1345319	1345720	402	-	hypothetical protein	MEMBRANE
SAOUHSC_02768	CDS	0.417283966666667	0.256128473679154	12	0.2068587	0.240070211026698	15	0.386008233333333	0.234521705536318	9	0.197805166666667	0.0172708767262503	10	0	0	<6	0.0203017666666667	0.0351636913500749	19	0.0411522666666667	0	6	0.0203017666666667	0.0351636913500749	159		2544598	2545812	1215	-	hypothetical protein	CYTOPLASMIQUE			S
SAOUHSC_00315	CDS	0.523844633333333	0.19297641253553	12	0.227384466666667	0.174096007694576	15	0.4882006	0.0130470512637914	15	0.269174033333333	0.137787212515906	16	0	0	<6	0	0	30	0.0184365666666667	0	13	0	0	<6	mepA	329364	330719	1356	+	hypothetical protein	MEMBRANE	0	ko:K18908	V
SAOUHSC_01546	CDS	0.9936143	0.0110603568418926	12	0.7624521	0.362779485020975	16	1	0	14	0.868454633333334	0.21796468448504	19	0	0	53	0.0957854333333333	0.165905237158335	83	0.0945083	0	8	0	0	<6		1491243	1491503	261	-	hypothetical protein	CYTOPLASMIQUE			S
SAOUHSC_00907	CDS	0.448717966666667	0.116151335174088	12	0.543589733333333	0.281926949993416	17	0.5068376	0.00533759978923113	8	0.624786333333333	0.226808342625361	16	0	0	17	0	0	<6	0	0	36	0.0641025666666667	0.111028902362238	141		876898	877287	390	+	hypothetical protein	MEMBRANE			S
srn_0960_Teg147	sRNA	0.827777766666667	0.0254587502239079	12	0.866666666666667	0.0585314271393012	17	0.9	0.0881917166682336	12	0.877777766666667	0.107151682035157	17	0.5388889	0.467360602112983	120	0.266666666666667	0.461880215351701	11	0.505555533333333	0.483189610240581	42	0	0	<6		386294	386353	60	+		#N/A
SAOUHSC_01545	CDS	0.838487966666667	0.233752791536622	12	0.638029766666667	0.372663502362283	17	1	0	18	0.704467333333333	0.0240549500000173	10	0	0	<6	0	0	<6	0	0	<6	0	0	<6		1491020	1491310	291	-	hypothetical protein	CYTOPLASMIQUE			S
srn_4250_Sau31	sRNA	0.0102564	0.0177646059027494	12	0.8871795	0.512179086999619	17	0.553846166666667	0.508623858066138	27	0.815384633333333	0.201767343315025	16	0	0	<6	0	0	<6	0	0	<6	0	0	<6		2302994	2303058	65	+		#N/A
SAOUHSC_00391	CDS	0.522988466666667	0.269518178900966	12	0.427681966666667	0.303606624991622	18	0.618773933333333	0.177988993877973	12	0.453065166666667	0.0568634089632638	18	0	0	<6	0	0	<6	0	0	<6	0	0	<6		394121	394816	696	+	superantigen-like protein	SECRETED			S
SAOUHSC_00423	CDS	0.527290433333333	0.0677790837828556	12	0.346653666666667	0.208720434071064	18	0.739441166666667	0.0463074237808943	20	0.3213125	0.10341647080978	16	0	0	19	0.0480832	0.0416412726952479	84	0.0243664666666667	0.0516890814406679	60	0.0243664666666667	0.0422039582676001	235	metN1	424710	425735	1026	+	hypothetical protein	CYTOPLASMIQUE	0	ko:K02071	P
srn_4440_srd361	sRNA	0.929663633333333	0.0989522162138036	12	0.9204893	0.0572935411815619	21	0.951070333333333	0.0560559425745686	10	0.6391437	0.55353368811879	15	0	0	14	0	0	<6	0.290519866666667	0	19	0.0611620666666667	0.105935806962582	<6		2424958	2425066	109	-		#N/A
SAOUHSC_02167	CDS	0.683760666666667	0.183777270940243	12	0.658119633333333	0.197939083465453	25	0.7018044	0.219471851970612	15	0.5688509	0.0435192484042406	18	0	0	<6	0	0	<6	0.0550807333333333	0	<6	0	0	<6	scn	2033113	2033463	351	-	hypothetical protein	SECRETED			S
SAOUHSC_01944	CDS	0.5026455	0.0723103999999996	12	0.562022366666667	0.120898164661173	29	0.462669	0.100766018931334	12	0.389182833333333	0.287236167103837	22	0.0411522666666667	0.0712778167132898	344	0.0288066	0.0498944947933136	6	0.175191066666667	0.0922855666728281	67	0	0	<6		1848325	1848891	567	+	hypothetical protein	SECRETED
SAOUHSC_00950	CDS	0.666666666666667	0.247978010782052	12	0.604743066666667	0.431488936243866	31	0.7927097	0.230206168778576	16	0.5871761	0.235023136144019	26	0	0	<6	0	0	<6	0.0329380666666667	0.0698721908975238	<6	0	0	<6	yjcH	924133	924891	759	+	hypothetical protein	CYTOPLASMIQUE	0	ko:K07214	P
SAOUHSC_00032	CDS	0.9248366	0.130186827669623	12	1	0.130186827669623	39	0.964052266666667	0.0622633005502707	7	1	0	38	0.0980392333333333	0.169808933268434	127	0	0	<6	0.450980433333333	0.526863919159212	87	0.0816993333333333	0.141507396277839	21		37019	37120	102	-	hypothetical protein	CYTOPLASMIQUE
SAOUHSC_T0009	tRNA	0.973333333333333	0.04618802153517	12	0.995555566666667	0.00769798434418603	52	0.955555566666667	0.0769800166469411	12	1	0	41	0.266666666666667	0.461880215351701	38	0	0	<6	0.257777766666667	0.546829220547371	<6	0.213333333333333	0.369504172281361	<6		1864528	1864602	75	-	tRNA-Asn	#N/A
SAOUHSC_02452	CDS	0.4685695	0.323546727520323	12	0.9018009	0.468121185325609	183	0.7964662	0.131400994532348	24	0.988107366666667	0.0104122062793307	170	0	0	8	0.0509684	0.0882798583804936	107	0.0761128	0.0533393272466011	45	0	0	<6	lacD	2276636	2277616	981	-	tagatose 1,6-diphosphate aldolase	CYTOPLASMIQUE	4.1.2.40,4.1.2.57	ko:K01635,ko:K01671	G
SAOUHSC_03014	CDS	0.761517633333333	0.0601699003849377	13	0.1501355	0.365651252922731	<6	0.7864499	0.156142722182111	12	0.312737133333333	0.207292131559891	8	0	0	<6	0	0	<6	0.0406504	0	<6	0	0	<6	hisG	2787647	2788261	615	-	ATP phosphoribosyltransferase catalytic subunit	CYTOPLASMIQUE	2.4.2.17	ko:K00765,ko:K02502	F
SAOUHSC_01315	CDS	0.6825397	0.247944448686939	13	0.529100533333333	0.497926428029938	<6	0.64903	0.186640833665412	7	0.550264566666667	0.274928713360542	<6	0	0	<6	0	0	<6	0.261022933333333	0.284339233266322	29	0	0	<6		1259029	1259217	189	-	hypothetical protein	MEMBRANE
srn_0940_Sau6356	sRNA	0.333333333333333	0.577350269189626	13	0	0	6	0	0	8	0.437158466666667	0.378590337612786	<6	0	0	<6	0	0	<6	0	0	16	0	0	<6		382877	382937	61	-		#N/A
SAOUHSC_00089	CDS	0.7176527	0.214305538288771	13	0.329485333333333	0.152460422758214	9	0.6979317	0.156951438380889	11	0.391053366666667	0.0675441733327407	9	0.0360750333333333	0.0624837906180742	14	0	0	<6	0.0716690666666667	0.07550634701934	24	0	0	<6	tuaA	94513	95205	693	+	hypothetical protein	PSE			M
srn_4850_Sau6416	sRNA	0.935064933333333	0.0789969520602747	13	0.7878788	0.00749804794596565	10	0.5021645	0.435662185722597	13	0.606060566666667	0.42229431072532	12	0	0	6	0	0	<6	0.251082233333333	0	11	0	0	<6		2648323	2648399	77	+		#N/A
SAOUHSC_01971	CDS	0.479092	0.0959464662899578	13	0.321385866666667	0.192719702976897	12	0.357825566666667	0.230064038209415	8	0.376941433333333	0.162207026279145	10	0.0352449333333333	0.0610460152427112	<6	0	0	<6	0.0866188666666667	0.0937740264472258	20	0	0	<6	yhaK	1874487	1875044	558	+	hypothetical protein	MEMBRANE			S
SAOUHSC_00913	CDS	0.508812266666667	0.312587358912038	13	0.184674333333333	0.092662516802013	12	0.613026833333333	0.271231109780982	24	0.521455933333333	0.0894067671013968	23	0	0	<6	0.0275862	0.0477806999877566	66	0.0283525	0	7	0	0	<6	yxjO	885304	886173	870	-	hypothetical protein	CYTOPLASMIQUE	0	ko:K19242	K
SAOUHSC_00264	CDS	0.890585233333333	0.18951193496496	13	0.703138266666667	0.378946966004114	16	0.9957591	0.00734545426981884	30	0.752332466666667	0.0695142316277993	18	0	0	<6	0	0	<6	0	0	<6	0	0	<6	esxC	285847	286239	393	+	hypothetical protein	CYTOPLASMIQUE
SAOUHSC_00047	CDS	0.42178	0.0854076417574562	13	0.274184633333333	0.260435264582762	17	0.6036484	0.0431177076923159	9	0.184079566666667	0.173353725073629	18	0	0	<6	0.0409065666666667	0.0708522518298701	36	0	0	<6	0	0	<6		49490	50092	603	+	hypothetical protein	MEMBRANE
SAOUHSC_02824	CDS	0.313131333333333	0.231999724720534	13	0.124017966666667	0.11403161204514	17	0.341750833333333	0.0906436702075955	17	0.4180696	0.0365879397748766	34	0.00280583333333333	0.00485984589090367	<6	0	0	37	0.0207632	0	35	0	0	<6	mhqD	2603414	2604007	594	-	hypothetical protein	CYTOPLASMIQUE	0	ko:K06999	S
SAOUHSC_02220	CDS	0.696859933333333	0.224844554061719	13	0.722222233333333	0.253424690497519	18	0.987318833333333	0.0219644249659155	22	0.721618333333333	0.190702747103767	24	0	0	<6	0	0	<6	0.1099034	0	11	0	0	<6		2065949	2066500	552	-	phi ETA orf 18-like protein	CYTOPLASMIQUE
SAOUHSC_01844	CDS	0.277777766666667	0.481125205079679	13	0	0	19	0.155555566666667	0.269430144866834	10	0.5222222	0.455013208192499	17	0	0	<6	0	0	<6	0	0	21	0	0	<6		1750105	1750194	90	+	hypothetical protein	CYTOPLASMIQUE
srn_2820_Teg110	sRNA	0.864864866666667	0.234060916820928	13	0.954954966666667	0	21	1	0	26	1	0	30	0.2882883	0.499329982827659	<6	0	0	<6	0.3873874	0.420441873716903	38	0	0	<6		1272560	1272596	37	+		#N/A
SAOUHSC_02832	CDS	0.602201266666667	0.122772474614318	13	0.385744266666667	0.125995620335642	22	0.427672966666667	0.208420810600965	9	0.628930833333333	0.151311455861654	24	0	0	<6	0	0	<6	0	0	16	0	0	<6	prrC	2610420	2611055	636	+	hypothetical protein	CYTOPLASMIQUE	0	ko:K16917	V
srn_0620_srd40	sRNA	0.0791666666666667	0.137120688932536	13	0.2	0.0668292288847727	22	0.15625	0.13820840242185	21	0.09375	0.162379763209582	22	0	0	<6	0	0	40	0.0833333333333333	0.176776695296637	28	0	0	<6		237823	237982	160	-		#N/A
srn_3400_srd269	sRNA	0	0	13	0.309523833333333	0.306761069464727	31	0.207282933333333	0.179561452214397	11	0	0	13	0	0	9	0	0	<6	0	0	<6	0	0	<6		1749075	1749312	238	+		#N/A
srn_0950_Sau63	sRNA	1	0	13	1	0	38	1	0	14	1	0	59	0.265232966666667	0.459396974108889	31	0	0	<6	0.4874552	0.524627623253032	20	0	0	<6		384163	384255	93	-		#N/A
SAOUHSC_00341	CDS	0.4205918	0.175300028858269	13	0.615036233333333	0.346124729912961	41	0.485507266666667	0.214864931449511	10	0.799818866666667	0.206785757084774	56	0.0646135333333333	0.0676645358338719	39	0	0	<6	0.184178766666667	0.0486776550809506	119	0	0	<6	metI	355117	356220	1104	-	hypothetical protein	CYTOPLASMIQUE	2.5.1.48,4.4.1.1,4.4.1.2,4.4.1.8	ko:K01739,ko:K01760,ko:K17217	E
SAOUHSC_00121	CDS	0.7325891	0.155535793369983	13	0.765550266666667	0.21550189643567	56	0.864965433333333	0.123913611906049	17	0.930887833333333	0.0672383714559873	44	0	0	<6	0	0	<6	0	0	<6	0	0	<6	capH	126743	127369	627	+	capsular polysaccharide synthesis enzyme O-acetyl transferase Cap5H, putative	CYTOPLASMIQUE	0	ko:K18234	S
srn_0550_Sau6454	sRNA	0.5195861	0.0557565846242396	13	0.7317073	0.261361912731185	62	0.542498166666667	0.164084815250843	14	0.727272733333333	0.0859040724052319	53	0	0	11	0.0561714666666667	0.0972918342023283	37	0.0199556666666667	0	<6	0	0	73		219778	220228	451	+		#N/A
SAOUHSC_01281	CDS	0.849002833333333	0.0948230274546396	14	0.574074066666667	0.324795676391087	8	0.863247866666667	0.111766642519195	14	0.9188034	0.140636636601848	21	0	0	<6	0	0	<6	0.262108266666667	0.226636774337088	7	0	0	<6	hfq	1238640	1238873	234	+	host factor 1 protein, putative	CYTOPLASMIQUE	0	ko:K03666	J
SAOUHSC_01555	CDS	0.871647533333333	0.209993030987633	14	0.3908046	0.473443719064653	12	0.9348659	0.0640832214411074	14	0.5507663	0.231073339327431	7	0	0	<6	0	0	<6	0.0718390666666667	0	<6	0	0	<6		1495425	1495772	348	-	hypothetical protein	CYTOPLASMIQUE			S
SAOUHSC_00045	CDS	0.6585518	0.0696753289327722	14	0.517478166666667	0.153058612293602	13	0.624843966666667	0.113976115828113	12	0.561173533333333	0.238940796766172	13	0	0	<6	0	0	<6	0.0911360666666667	0.0966643961260039	8	0	0	<6		47689	48222	534	-	hypothetical protein	CYTOPLASMIQUE			S
SAOUHSC_02470	CDS	0.632058266666667	0.289634697347492	14	0.613843366666667	0.28947996938649	14	0.495446266666667	0.12124912219564	8	0.748633866666667	0.407314658392628	28	0	0	43	0	0	68	0.00910746666666667	0.0193198543182913	43	0	0	<6		2293182	2293364	183	-	hypothetical protein	MEMBRANE
SAOUHSC_01544	CDS	0.238095233333333	0.4123930411733	14	0	0	14	0.146031733333333	0.252934381650683	15	0	0	19	0	0	<6	0	0	<6	0	0	<6	0	0	<6		1490813	1490917	105	+	hypothetical protein	CYTOPLASMIQUE
srn_9040_srd60	sRNA	1	0	14	1	0	15	1	0	12	1	0	13	0	0	11	0	0	<6	0	0	<6	0	0	<6		342373	342407	35	-		#N/A
srn_4920_Sau39	sRNA	1	0	14	0.7672956	0.163401038100751	16	0.7735849	0.392162456800788	12	0.5283019	0.502397245843197	16	0	0	11	0	0	<6	0	0	16	0	0	34		2679384	2679436	53	-		#N/A
SAOUHSC_02658	CDS	0.245957233333333	0.0221915223214482	14	0.179447033333333	0.0893196116620719	17	0.2707355	0.214436048430598	9	0.2663015	0.13821736750955	14	0.019301	0.0334303126368869	62	0	0	<6	0	0	30	0	0	<6		2441791	2443068	1278	-	hypothetical protein	PSE			V
SAOUHSC_01520	CDS	0.1917746	0.0632675154259277	14	0.106339433333333	0.0632527991780074	17	0.246080433333333	0.088203668637837	9	0.1347421	0.0620626035192691	22	0	0	<6	0	0	<6	0.0120427333333333	0.00433810010257947	10	0	0	<6		1467209	1468675	1467	-	SLT orf 488-like protein	CYTOPLASMIQUE			S
SAOUHSC_00213	CDS	0.313622666666667	0.18699473932152	14	0.186297866666667	0.188900389774143	20	0.4743284	0.159070365391043	17	0.196153233333333	0.0934161327198002	17	0	0	<6	0.0119218	0.0206491633176746	69	0.0117628333333333	0.0249527376479015	<6	0	0	<6		232776	234872	2097	+	hypothetical protein	CYTOPLASMIQUE	2.7.1.194,2.7.1.200,2.7.1.202	ko:K02538,ko:K02768,ko:K02769,ko:K02770,ko:K02773,ko:K02821,ko:K03483	GKT
SAOUHSC_01292	CDS	0.646953366666667	0.103741599443248	14	0.487455166666667	0.127944906503112	21	0.704301066666667	0.27472011848815	12	0.874551966666667	0.109172003198728	19	0	0	<6	0	0	347	0	0	<6	0	0	<6		1247490	1247675	186	+	hypothetical protein	CYTOPLASMIQUE
SAOUHSC_02931	CDS	0.8935837	0.184318438353492	14	0.780907666666667	0.116806181777679	21	0.893583733333333	0.0995187032880922	13	0.812206566666667	0.185490566460301	17	0	0	<6	0	0	<6	0.3114241	0.248981277911904	46	0	0	<6		2697435	2697647	213	-	hypothetical protein	CYTOPLASMIQUE			S
SAOUHSC_01549	CDS	0.781746	0.284616777814538	14	0.821428566666667	0.311027345040898	21	0.968253966666667	0.0549857426721085	21	0.9642857	0.0357143	29	0.0992063333333333	0.171830409765947	<6	0.0277777666666667	0.0481125031874598	10	0.2281746	0.227284342727298	11	0.0753968333333333	0.130591146063136	<6		1493789	1493956	168	-	transcriptional activator rinB-related protein	CYTOPLASMIQUE			S
SAOUHSC_01370	CDS	0.6893102	0.198010837834372	14	0.493944133333333	0.12642507396213	24	0.8125329	0.013435842001155	11	0.547130066666667	0.301586077994929	18	0	0	36	0	0	57	0.0473933666666667	0	11	0	0	<6	trpF	1314194	1314826	633	+	N-(5'-phosphoribosyl)anthranilate isomerase	CYTOPLASMIQUE	4.1.1.48,4.2.1.160,4.2.1.20,5.3.1.24	ko:K01696,ko:K01817,ko:K13498,ko:K22100	E
SAOUHSC_03010	CDS	0.815774333333333	0.171231428308367	14	0.8485895	0.168748409213016	27	0.915371333333333	0.108726027588353	16	0.809441566666667	0.159693622354067	22	0.0420264666666667	0.0727919755292665	22	0	0	<6	0.0431779	0	12	0	0	<6	hisH	2784253	2784831	579	-	imidazole glycerol phosphate synthase subunit HisH	CYTOPLASMIQUE	0	ko:K02501	E
SAOUHSC_01367	CDS	0.752498533333333	0.286683413985835	14	0.4855967	0.315027552448845	32	0.832451533333333	0.123972240348083	14	0.2792475	0.154845008982789	17	0	0	<6	0	0	<6	0	0	23	0.0440917	0.0763690645920847	256	trpG	1311840	1312406	567	+	anthranilate synthase component II	CYTOPLASMIQUE	2.4.2.18,2.6.1.85,4.1.3.27	ko:K00766,ko:K01658,ko:K01664,ko:K13497	EH
SAOUHSC_02818	CDS	0.175544133333333	0.104688878967029	14	0.1858534	0.198308497399885	35	0.239977066666667	0.0782510525942196	10	0.221935866666667	0.130066915795691	46	0.00343643333333333	0.00595207713015661	51	0	0	79	0.0148911666666667	0.00364485261430418	120	0	0	<6	yvmA	2596034	2597197	1164	-	hypothetical protein	MEMBRANE			EGP
srn_4990_Sau34	sRNA	0.666666666666667	0.577350269189626	14	1	0.577350269189626	37	1	0	13	1	0	33	0.558441566666667	0.510143362343727	33	0.4069264	0.48806521091347	80	0.666666666666667	0.707106781186548	78	0.329004333333333	0.56985222124366	21		2715809	2715885	77	+		#N/A
SAOUHSC_00043	CDS	0.791666666666667	0.325215191085877	14	0.614130433333333	0.320280125341323	39	0.6769324	0.187167860476952	12	0.759057933333333	0.175715284257271	33	0	0	<6	0.0428744	0.0742606391440311	17	0.135869566666667	0	16	0	0	<6	ywqN	45809	46360	552	-	hypothetical protein	CYTOPLASMIQUE			S
SAOUHSC_01911	CDS	0.7304527	0.251509055568801	14	0.774348433333333	0.266572781589275	57	0.7777778	0.2016461	13	0.846364866666667	0.124384964652497	49	0.0919067333333333	0.0853682292521248	60	0.0137174333333333	0.0237592914827722	<6	0.1255144	0.0145495705510506	16	0.0905349666666667	0.156811162128221	165		1820862	1821347	486	-	IS200 family transposase	CYTOPLASMIQUE	0	ko:K07491	L
SAOUHSC_02027	CDS	0.900352733333333	0.141734135566608	14	0.924162266666667	0.130954626662024	75	1	0	16	0.999118166666667	0.00152738013714114	70	0.345679	0.300777853873918	222	0.171957666666667	0.279711093988661	80	0.2813051	0.138428314653903	22	0	0	<6		1930703	1931080	378	-	SLT orf 129-like protein	CYTOPLASMIQUE
srn_4940_srd396	sRNA	0.639784933333333	0.190904907964262	14	0.962365566666667	0.291473221958679	124	0.663440833333333	0.144418659274774	10	0.967741933333333	0.00645165000006456	143	0.0806451666666667	0.139681526051527	<6	0.0806451666666667	0.139681526051527	34	0.0913978666666667	0	13	0	0	<6		2691088	2691397	310	+		#N/A
SAOUHSC_02454	CDS	0.778423766666667	0.258663490792116	14	1	0.292031849059881	252	0.943798433333333	0.0956705190890241	19	1	0	255	0	0	<6	0.0490956	0.0850360736280786	65	0.0968992333333333	0	17	0	0	<6	lacB	2278565	2279080	516	-	galactose-6-phosphate isomerase subunit LacB	CYTOPLASMIQUE	2.1.1.222,2.1.1.64,5.3.1.26,5.3.1.6	ko:K00568,ko:K01808,ko:K01819	G
srn_0540_srd34	sRNA	0.444444466666667	0.307368322571249	15	0.362068966666667	0.109245801295198	8	0.484674333333333	0.132724166632657	24	0.699233733333333	0.202077746911661	13	0.162835233333333	0.1638015022314	28	0	0	<6	0.143678166666667	0	<6	0	0	<6		209175	209348	174	-		#N/A
srn_1505_S204	sRNA	0.8102564	0.328645555611026	15	0.5097436	0.501595090243329	9	0.863589733333333	0.147124981285788	12	0.625641033333333	0.433555139449186	16	0	0	<6	0.0769230666666667	0.133234659740675	<6	0	0	<6	0	0	<6		569615	569939	325	+		#N/A
srn_2060_srd179	sRNA	0.213768133333333	0.204533723414657	15	0.5289855	0.471491540909297	9	0.117753633333333	0.143207625356694	15	0.4692029	0.259298571907965	12	0	0	<6	0.0778985666666667	0.134924275303458	23	0	0	<6	0	0	178		844545	844728	184	-		#N/A
SAOUHSC_02015	CDS	0.656862766666667	0.118866221946032	15	0.503268	0.171311649302443	10	0.630718966666667	0.0735838958054229	11	0.555555566666667	0.0735838447321373	9	0	0	<6	0.133986933333333	0.232072176083677	50	0	0	<6	0	0	<6		1923456	1923557	102	+	hypothetical protein	CYTOPLASMIQUE
SAOUHSC_02202	CDS	1	0	15	0.819999966666667	0.203997133603685	10	1	0	12	0.944444433333333	0.0962250641099466	16	0.0266666666666667	0.0461880215351701	59	0	0	<6	0.0222222333333333	0	<6	0	0	<6		2059299	2059448	150	-	hypothetical protein	CYTOPLASMIQUE			S
SAOUHSC_02189	CDS	0.9139139	0.143935480427273	15	0.5135135	0.520057343907154	11	0.993994	0.0104026971502587	25	0.749749766666667	0.116085908169827	18	0	0	<6	0.139139133333333	0.12162470386732	33	0.0520520666666667	0.110419107944323	16	0	0	<6		2051468	2051800	333	-	hypothetical protein	CYTOPLASMIQUE			S
srn_3140_Teg151	sRNA	0.2254902	0.0936838648696243	15	0.6127451	0.511033816443142	13	0.801470566666667	0.175086504941996	17	1	0	15	0	0	<6	0	0	<6	0.610294133333333	0.587522579408553	34	0	0	140		1532720	1532855	136	+		#N/A
IM26_01660	CDS	0.764471066666667	0.229332533200205	15	0.474384566666667	0.138723724690528	18	0.7245509	0.242923266186115	13	0.720558933333333	0.156301550007552	18	0	0	<6	0	0	<6	0	0	<6	0	0	<6		389805	390305	501	+	hypothetical protein	#N/A
SAOUHSC_02224	CDS	0.506172866666667	0.305477615811082	15	0.537037033333333	0.109788617592004	21	0.588477366666667	0.171548658133497	6	0.860082333333333	0.122579157797455	24	0	0	151	0	0	<6	0	0	36	0	0	<6		2067887	2068048	162	-	phi PVL orf 38-like protein-related protein	SECRETED			S
SAOUHSC_T00038	tRNA	0.9954955	0.00780202286269398	15	0.954954966666667	0	21	0.959459466666667	0.070218263499273	7	0.9864865	0.023406068588082	10	0.333333333333333	0.577350269189626	<6	0.148648633333333	0.25746698540901	44	0.567567566666667	0.62110732308779	9	0	0	<6		1864981	1865054	74	-	tRNA-Met	#N/A
SAOUHSC_00076	CDS	0.6491922	0.0988937931910287	15	0.5535773	0.275586579175844	23	0.755357733333333	0.165370464527899	19	0.660072533333333	0.0348492277884795	25	0	0	<6	0	0	17	0.049456	0	13	0	0	<6	sbnB	80727	81737	1011	+	ornithine cyclodeaminase, putative	CYTOPLASMIQUE	1.5.1.51	ko:K16182,ko:K21721	E
SAOUHSC_01536	CDS	0.490956066666667	0.186776303663643	15	0.645133466666667	0.336964999651848	28	0.656330733333333	0.0593050023575021	17	0.4810508	0.244641352271626	18	0.0456503	0.0790686389807615	48	0	0	<6	0.0689061	0	13	0	0	<6		1484012	1484785	774	-	scaffolding protease	CYTOPLASMIQUE			S
SAOUHSC_01930	CDS	0.859259266666667	0.170654487472944	15	0.741666666666667	0.353011026594241	29	0.924074066666667	0.0826048455867047	24	0.8685185	0.125503105645837	27	0.0703703666666667	0.121885050413918	44	0.137037033333333	0.237355104251843	65	0.1388889	0	27	0	0	<6		1833476	1833835	360	-	hypothetical protein	MEMBRANE			S
SAOUHSC_02906	CDS	0.955736233333333	0.0411293602693177	15	0.8934056	0.166205179518489	41	0.842818433333333	0.17233726156854	8	0.950316166666667	0.0791185490889673	28	0.0677506666666667	0.11734759691333	<6	0.1093044	0.102492523413564	45	0.134598033333333	0	9	0	0	<6		2674394	2674762	369	-	hypothetical protein	CYTOPLASMIQUE
SAOUHSC_00820	CDS	0.783866066666667	0.219241511515711	15	0.8736682	0.237808527978652	42	0.916286133333333	0.0869180695094716	10	1	0	60	0	0	<6	0	0	<6	0	0	<6	0	0	<6		801773	801991	219	-	hypothetical protein	CYTOPLASMIQUE
SAOUHSC_00986	CDS	0.567676766666667	0.215648912108416	15	0.644444433333333	0.456685215199773	42	0.6050505	0.3013488335665	12	0.877777766666667	0.157527181663875	65	0.0222222333333333	0.038490037190984	7	0.151515133333333	0.131215954524453	28	0.2111111	0.130707627842162	43	0	0	<6	sspC	957786	958115	330	-	cysteine protease, putative	CYTOPLASMIQUE			S
srn_0380_Teg140	sRNA	0.9090909	0.15745918007036	15	0.878787866666667	0.189242382512067	58	1	0	31	1	0	36	0.0735930666666667	0.12746693055147	31	0	0	<6	0	0	31	0	0	<6		148741	148817	77	+		#N/A
SAOUHSC_T0008	tRNA	1	0	15	1	0	66	1	0	15	1	0	59	0.515555566666667	0.465967744552092	62	0.577777766666667	0.517830226003623	14	0.755555566666667	0.0754247468967911	15	0.333333333333333	0.577350269189626	30		938714	938788	75	-	tRNA-Asn	#N/A
SAOUHSC_02588	CDS	0.134343433333333	0.232689652196576	16	0.0757575666666667	0.131215954524453	<6	0.2979798	0.338911113295256	20	0.0747474666666667	0.129466410003728	<6	0	0	<6	0	0	<6	0	0	<6	0	0	<6		2379510	2380064	555	+	hypothetical protein	PSE
srn_1830_srd155	sRNA	0.343185566666667	0.31234533800741	16	0.725779966666667	0.503002068141285	6	0.525451533333333	0.222567104012752	12	0.467980266666667	0.128362713724988	7	0	0	<6	0	0	<6	0.0591133	0	<6	0	0	<6		742867	743069	203	+		#N/A
SAOUHSC_02206	CDS	0.957264966666667	0.0740192489964829	16	0.767521366666667	0.261135942616044	8	0.9931624	0.011843070601833	18	0.837606833333333	0.281273215468667	13	0	0	<6	0	0	<6	0.222222233333333	0	8	0	0	<6		2060407	2060601	195	-	hypothetical protein	CYTOPLASMIQUE
SAOUHSC_02795	CDS	0.668824166666667	0.294593169296614	16	0.499460633333333	0.403290450343785	10	0.5695793	0.172252209443333	9	0.545846833333333	0.283653487846392	11	0.0658036666666667	0.113975293990993	11	0.0517799333333333	0.0896854753458626	10	0.0539374333333333	0	10	0	0	<6		2567802	2568110	309	+	hypothetical protein	MEMBRANE
SAOUHSC_02130	CDS	0.886973166666667	0.176234826915917	16	0.683908033333333	0.270196455411003	11	1	0	15	0.729885066666667	0.224137880769234	11	0.143678166666667	0.248857884605016	86	0.0900383	0.155950910227129	11	0.6015326	0.113787269675149	69	0	0	<6	yebG	2004154	2004327	174	-	hypothetical protein	CYTOPLASMIQUE			S
srn_4050_artR	sRNA	0.3795761	0.206507530050311	16	0.156069366666667	0.204883164376749	11	0.309248566666667	0.179749242873908	22	0.176300566666667	0.0984781565304881	14	0	0	<6	0.1213873	0.0833152449801955	60	0.144508666666667	0.0797028136336478	18	0	0	<6		2198939	2199284	346	-		#N/A
srn_1970_Sau6769	sRNA	0.610328666666667	0.453410284336321	16	0.5258216	0.515641740112264	14	0.713615	0.296221437718458	15	0.356807533333333	0.352206584097137	12	0	0	<6	0	0	8	0	0	<6	0	0	<6		802711	802781	71	+		#N/A
SAOUHSC_00827	CDS	0.319667233333333	0.160846489661551	16	0.203802733333333	0.203075630341416	16	0.374925733333333	0.142762077289185	16	0.190730833333333	0.121722220664772	16	0.0433749333333333	0.0751275883082462	11	0	0	<6	0.0766488333333333	0.0163857147297577	20	0	0	<6	pgm5	804682	805242	561	+	hypothetical protein	CYTOPLASMIQUE	5.4.2.11	ko:K01834	G
SAOUHSC_02166	CDS	0.6155811	0.399209711781677	16	0.438058733333333	0.333274615404929	17	0.646232433333333	0.0685742027351637	11	0.417624533333333	0.0304109459054356	23	0.0957854333333333	0.165905237158335	<6	0.0957854333333333	0.165905237158335	<6	0.191570866666667	0.203191588346676	<6	0	0	<6		2032800	2033060	261	+	hypothetical protein	MEMBRANE
IM26_01690	CDS	0.711909533333333	0.367960884484986	16	0.6154358	0.389013351469882	21	0.849634066666667	0.165287454101524	15	0.638057166666667	0.0952523023336629	21	0	0	<6	0	0	<6	0.0492348666666667	0	<6	0.0499002	0.0864296817078485	110		903	1403	501	+	hypothetical protein	#N/A
SAOUHSC_01690	CDS	0.491282033333333	0.241912209678063	16	0.3446154	0.271887765881494	21	0.635555566666667	0.129297230251089	17	0.292991466666667	0.218137033224722	25	0	0	<6	0	0	<6	0.0499145333333333	0	20	0	0	<6	holA	1600402	1601376	975	-	DNA polymerase III subunit delta	CYTOPLASMIQUE	2.7.7.7	ko:K02340	L
srn_1140_Sau82	sRNA	1	0	16	1	0	23	1	0	22	1	0	16	0.125874133333333	0.218020394292033	113	0.1048951	0.112541783656605	28	0.342657366666667	0.445032219139446	17	0	0	<6		447320	447462	143	+		#N/A
SAOUHSC_00012	CDS	0.5131313	0.252559604429153	16	0.4232323	0.198717961158346	24	0.370707066666667	0.223839370159281	14	0.552525266666667	0.333627066348136	19	0	0	<6	0	0	18	0	0	44	0	0	303	azlD	15414	15743	330	+	hypothetical protein	MEMBRANE			S
SAOUHSC_02177	CDS	0.2514029	0.25084363298882	16	0.276094266666667	0.153571303357637	26	0.2222222	0.0121398911444872	12	0.335577966666667	0.167314440350387	23	0.00448933333333333	0.00777575342544588	11	0.0404040333333333	0.0699818385640398	<6	0.0404040333333333	0	32	0	0	<6		2037916	2038212	297	-	hypothetical protein	MEMBRANE			S
SAOUHSC_02221	CDS	0.6876068	0.296861514184628	16	0.604700866666667	0.378609066765725	32	0.873931666666667	0.169280963023765	22	0.8525641	0.214884189540622	45	0	0	<6	0	0	<6	0.102991466666667	0	<6	0	0	<6		2066531	2067310	780	-	hypothetical protein	CYTOPLASMIQUE			S
SAOUHSC_01366	CDS	0.487799133333333	0.26340204793244	16	0.2681829	0.168029159069877	33	0.653873466666667	0.288391720348666	24	0.2788439	0.0726767655286748	40	0	0	<6	0.0177683	0.0307755983641261	47	0.125562633333333	0.0979998379929528	89	0	0	<6	trpE	1310437	1311843	1407	+	anthranilate synthase component I	CYTOPLASMIQUE	4.1.3.27	ko:K01657	EH
srn_4620_srd378	sRNA	0.106321833333333	0.184154817287204	16	0	0	36	0.326149433333333	0.325433428719213	17	0.0258620666666667	0.0447944134554001	25	0	0	12	0	0	13	0	0	<6	0	0	<6		2544110	2544341	232	+		#N/A
SAOUHSC_00377	CDS	0.576359333333333	0.115289838808905	16	0.509692666666667	0.0852598731203022	36	0.823167866666667	0.150383585232708	21	0.635461	0.0593884182575188	38	0	0	<6	0	0	<6	0.00283686666666667	0	<6	0	0	<6		384287	384991	705	-	hypothetical protein	CYTOPLASMIQUE	0	ko:K07171	T
SAOUHSC_02779	CDS	0.796690333333333	0.137720777875575	16	0.712765966666667	0.174156421809772	41	0.942080366666667	0.0509372712428074	18	0.9066194	0.135046927689119	40	0	0	<6	0	0	<6	0.315602866666667	0.175522994973593	80	0	0	<6		2555392	2555673	282	+	hypothetical protein	CYTOPLASMIQUE			S
SAOUHSC_02109	CDS	0.953405033333333	0.0807048496436449	16	0.569892466666667	0.541527136367763	42	1	0	13	0.9641577	0.062080684660126	45	0	0	9	0	0	<6	0	0	<6	0	0	<6		1982201	1982293	93	-	hypothetical protein	CYTOPLASMIQUE
SAOUHSC_02025	CDS	0.8722222	0.145843665030848	16	0.992222233333333	0.1591994133853	67	0.95	0.0866025403784439	24	0.98	0.0346410161513776	75	0.211111133333333	0.195770102321481	138	0	0	<6	0.292222233333333	0.131993289391715	51	0	0	<6		1930187	1930486	300	-	phi SLT orf 99-like protein	MEMBRANE			S
SAOUHSC_00734	CDS	0.391037466666667	0.112086984938053	16	0.462860666666667	0.486258765055915	91	0.7237569	0.195003175776165	20	0.608348666666667	0.113530056059016	92	0	0	37	0.0454266333333333	0.0786812369501353	65	0.219766733333333	0	107	0.0441989	0.0765547404386561	144	yorS	720395	720937	543	+	hypothetical protein	CYTOPLASMIQUE	3.1.3.5	ko:K01081	S
SAOUHSC_02863	CDS	0	0	16	0.0701754333333333	0	298	0.333333333333333	0.577350269189626	14	0.3996101	0.137685874374534	290	0	0	175	0	0	28	0	0	<6	0	0	<6		2636008	2636178	171	-	hypothetical protein	MEMBRANE			S
SAOUHSC_00114	CDS	0.7424016	0.15026947739082	16	1	0.248545422639331	418	0.8704534	0.0576278138019308	20	1	0	514	0.0373692	0.0647253530382029	9	0	0	<6	0.0373692	0	11	0	0	<6	capA	119492	120160	669	+	capsular polysaccharide biosynthesis protein, putative	PSE			M
SAOUHSC_01135	CDS	0.330864166666667	0.188901003194195	16	1	0.49609358815869	26684	1	0	27	1	0	35973	0.214814833333333	0.249773560825087	118	0.975308666666667	0.0308394654488908	6786	0.202469133333333	0.183324009115678	70	0.879012366666667	0.0308394654488908	3738	psmB1	1088443	1088577	135	+	hypothetical protein	CYTOPLASMIQUE	0	ko:K20337	S
SAOUHSC_01641	CDS	0.134274333333333	0.168649847566262	17	0.0271444	0.0470154799409726	<6	0.0948244666666667	0.164240794067288	14	0.101701066666667	0.0891152895618554	10	0	0	<6	0	0	19	0	0	<6	0	0	<6	comGB	1558274	1559194	921	-	hypothetical protein	MEMBRANE	0	ko:K02244	NU
SAOUHSC_01301	CDS	0.932367133333333	0.117143561328199	17	0.758454133333333	0.218395417594105	9	1	0	9	0.9589372	0.0371855262439568	9	0	0	<6	0	0	<6	0	0	<6	0	0	<6		1250210	1250347	138	+	hypothetical protein	CYTOPLASMIQUE
SAOUHSC_02246	CDS	0.5785819	0.340365328642446	17	0.208333333333333	0.020871786749661	9	0.6663012	0.184759021144435	19	0.1005117	0.0462653710464965	7	0	0	<6	0	0	<6	0.0467836	0.0581501989430819	<6	0	0	<6	fhuD	2080723	2081634	912	-	hypothetical protein	PSE	0	ko:K02016	P
SAOUHSC_01082	CDS	0.6574074	0.260850551245095	17	0.347953233333333	0.223336741287948	13	0.667154033333333	0.255916151266002	20	0.325536033333333	0.0695994535043438	13	0	0	<6	0	0	<6	0.0355750333333333	0.0754660419328124	<6	0	0	<6	isdC	1045629	1046312	684	+	hypothetical protein	PSE	0	ko:K14193	M
srn_0300_srd18	sRNA	0.326947633333333	0.184240357957352	17	0.206896533333333	0.169320902785106	13	0.309067666666667	0.0249287480592855	20	0.538952733333333	0.111660281699552	16	0	0	30	0	0	28	0.0817369	0	8	0	0	<6		87372	87632	261	-		#N/A
SAOUHSC_02176	CDS	0.258003766666667	0.446875632410812	17	0.401129966666667	0.479494306039272	15	0.642184566666667	0.25966172624629	9	0.580037666666667	0.228819362356955	12	0	0	<6	0.141242933333333	0.244639936743397	27	0.133709966666667	0.283641672426682	6	0	0	<6		2037590	2037766	177	-	hypothetical protein	MEMBRANE
SAOUHSC_00674	CDS	0.558685466666667	0.335253709581868	17	0.583724533333333	0.359425870470871	15	0.835680733333333	0.0496855087816693	12	0.342723	0.126390515451635	13	0.0586854333333333	0.10164615219753	578	0	0	<6	0	0	<6	0	0	<6	sarX	664261	664686	426	+	hypothetical protein	CYTOPLASMIQUE			K
SAOUHSC_00892	CDS	0.744927533333333	0.20585832855285	17	0.620289866666667	0.102492927678175	16	0.984541066666667	0.0145890484015694	19	0.589371966666667	0.160923929426619	11	0	0	8	0.0724637666666667	0.125510925574483	7	0.0985507333333333	0.0573883620970315	<6	0	0	<6	yugI	855577	855921	345	+	hypothetical protein	CYTOPLASMIQUE	5.3.1.9	ko:K01810,ko:K02945,ko:K07570,ko:K07571,ko:K19142	J
srn_1080_RsaX05	sRNA	0.8195122	0.123116370230282	17	0.699187	0.325296743876178	20	0.855284566666667	0.108236980675384	17	0.858536633333333	0.0253470624580706	29	0	0	<6	0	0	<6	0	0	<6	0	0	<6		413222	413426	205	+		#N/A
SAOUHSC_00254	CDS	0.771661566666667	0.238523944048188	17	0.511213066666667	0.399550956518828	21	0.8374108	0.166528659172617	15	0.436289466666667	0.186326962150204	16	0.0382263	0.0662098937853702	15	0.0382263	0.0662098937853702	11	0.0693170333333333	0	22	0	0	<6		273373	274026	654	+	hypothetical protein	MEMBRANE			S
SAOUHSC_01030	CDS	0.662393166666667	0.368538626035485	17	0.564102566666667	0.192276039648964	21	0.861823366666667	0.1625243030578	18	0.784900266666667	0.150627135691493	14	0	0	<6	0	0	<6	0.1082621	0.229658595166488	31	0.014245	0.0246730637538187	69		1000346	1000579	234	-	hypothetical protein	CYTOPLASMIQUE			O
SAOUHSC_03042	CDS	0.7359924	0.166839045584329	17	0.6809117	0.2126152837364	23	0.599240266666667	0.13759045325081	14	0.687559366666667	0.133061920894534	24	0.212725533333333	0.212252293392965	29	0.136752133333333	0.11856781469865	57	0.4396961	0.43312807647817	89	0.0588794	0.101982112319171	74		2812084	2812434	351	+	integrase/recombinase core subunit	CYTOPLASMIQUE			L
SAOUHSC_00592	CDS	0.670820333333333	0.211174583889121	17	0.321391466666667	0.132758661364008	23	0.8333333	0.110887674377455	24	0.3561786	0.303184018820138	33	0.0244029	0.0422670626520226	131	0.0623053	0.107915945180821	72	0	0	13	0	0	188		590589	591230	642	+	hypothetical protein	MEMBRANE			S
SAOUHSC_01468	CDS	0.824561433333333	0.298818386941874	17	0.795321666666667	0.304996610456614	28	0.963937633333333	0.0624618513078449	16	0.8528265	0.137903043155219	30	0	0	<6	0.0730994	0.1266118748028	53	0.0740740666666667	0	7	0.0721247666666667	0.124923760350717	128		1424301	1424642	342	-	hypothetical protein	CYTOPLASMIQUE
SAOUHSC_02901	CDS	0.668537233333333	0.207314142946986	17	0.5185185	0.358397428379618	33	0.7104377	0.181082309942882	17	0.3920688	0.1748117878191	28	0	0	<6	0	0	<6	0.0587355	0	15	0	0	<6		2670349	2671239	891	-	hypothetical protein	CYTOPLASMIQUE			S
SAOUHSC_00292	CDS	0.676767666666667	0.145563085299822	17	0.582251066666667	0.29178729066754	36	0.685064933333333	0.193922328479377	16	0.827200566666667	0.0393549071215183	46	0	0	<6	0	0	<6	0.0270562666666667	0.0573950089007746	87	0.0259740333333333	0.0449883454108209	112	psuG	304852	305775	924	+	hypothetical protein	CYTOPLASMIQUE	4.2.1.70	ko:K16329	Q
srn_0450_srd28	sRNA	0.524390233333333	0.501781476786622	17	0.703252	0.50019825627248	40	0.516260166666667	0.500792550923118	18	0.9308943	0.119694583492613	48	0.207317066666667	0.359083692742811	26	0	0	48	0.3699187	0.707106781186548	11	0	0	<6		173023	173104	82	-		#N/A
SAOUHSC_00896	CDS	0.600694433333333	0.0974854019223561	17	0.635416666666667	0.349010170196319	43	0.8159722	0.193293983363761	12	0.887152766666667	0.195457141626914	28	0	0	<6	0	0	<6	0	0	<6	0	0	<6		860487	860678	192	+	hypothetical protein	CYTOPLASMIQUE
srn_3930_srd319	sRNA	0.4056047	0.209106888239651	18	0.436578166666667	0.228508891446533	10	0.412979333333333	0.379973170666421	18	0.4144543	0.177230652438369	14	0	0	14	0.110619466666667	0.191598536572839	<6	0	0	18	0	0	<6		2102376	2102601	226	+		#N/A
srn_1095_tsr13	sRNA	1	0	18	0.932539666666667	0.116844724828865	11	1	0	12	0.726190466666667	0.17617436718508	8	0.3015873	0.3871030964666	244	0.297619033333333	0.515491287032869	276	0.7142857	0.580837733320572	103	0	0	<6		420872	420955	84	+		#N/A
srn_2430_srd202	sRNA	0.3789607	0.162492845041774	18	0.423320666666667	0.377601774764173	12	0.295310533333333	0.300508570046352	24	0.349809866666667	0.321107099137069	11	0	0	<6	0	0	<6	0	0	<6	0	0	<6		1048903	1049165	263	-		#N/A
SAOUHSC_00770	CDS	1	0	18	1	0	13	1	0	25	0.828571466666667	0.187355351551813	10	0	0	<6	0	0	<6	0	0	<6	0	0	<6		752513	752617	105	+	hypothetical protein	CYTOPLASMIQUE
SAOUHSC_A02794	CDS	1	0	18	0.812260533333333	0.101755213663379	14	1	0	18	0.905491733333333	0.138001941632946	10	0.0204342333333333	0.0353931303470509	<6	0	0	<6	0.3192848	0.203191588346676	10	0	0	<6		2713423	2713683	261	-	hypothetical protein	CYTOPLASMIQUE
SAOUHSC_00862	CDS	0.658854166666667	0.21595753062749	18	0.341145833333333	0.204737869332691	15	0.6770833	0.206699321176921	12	0.434027766666667	0.220545895153851	11	0	0	<6	0	0	<6	0	0	37	0	0	63	yutD	830664	831047	384	+	hypothetical protein	CYTOPLASMIQUE			S
SAOUHSC_02207	CDS	1	0	18	0.7751634	0.185657717772931	15	1	0	24	0.869281033333333	0.0788550300110483	18	0	0	<6	0	0	<6	0.0980392333333333	0	<6	0	0	<6		2060564	2060818	255	-	phi PVL/orf 52-like protein	CYTOPLASMIQUE			S
SAOUHSC_01510	CDS	0.888888866666667	0.141587919220014	18	0.7858293	0.272950412574317	17	0.9291465	0.114456408310809	15	1	0	28	0	0	<6	0.119162633333333	0.206395735297034	<6	0.194847033333333	0	10	0	0	<6		1460156	1460362	207	-	hypothetical protein	CYTOPLASMIQUE
SAOUHSC_02198	CDS	1	0	18	0.740096633333333	0.399961477442082	19	0.991304366666667	0.0104508429144894	17	0.635748766666667	0.196275626055461	14	0.0318840666666667	0.0552248234185799	37	0	0	<6	0.137198066666667	0.137322187516093	26	0	0	<6		2057679	2058023	345	-	hypothetical protein	CYTOPLASMIQUE			S
srn_3610_SprC	sRNA	0.623376633333333	0.0702379832242024	18	0.655844166666667	0.0960951158239072	19	0.8874459	0.161338930804471	76	0.8073593	0.167619700845187	39	0	0	<6	0.4177489	0.373832758968004	192	0.577922066666667	0.169889333826524	59	0.1883117	0.326165432059668	20		1861445	1861598	154	-		#N/A
SAOUHSC_02284	CDS	0.584742933333333	0.114013248188636	18	0.471641766666667	0.374941349269273	24	0.6315091	0.133986371476953	13	0.5883914	0.184695343231252	34	0	0	<6	0	0	25	0.0543947	0	16	0.0248756333333333	0.0430858608037873	155	ilvC	2115682	2116686	1005	+	ketol-acid reductoisomerase	CYTOPLASMIQUE	1.1.1.86	ko:K00053	H
SAOUHSC_02894	CDS	0.9400353	0.0310024876690565	18	0.772486766666667	0.0704584857217592	26	0.936507933333333	0.109971485344217	23	0.832451466666667	0.100261873163947	24	0.0661375666666667	0.11455362575564	27	0.218694866666667	0.228025316977246	273	0.397707233333333	0.239443538804548	48	0.0308642	0.0534583625349673	42		2665325	2665702	378	-	hypothetical protein	CYTOPLASMIQUE	0	ko:K07032	S
SAOUHSC_02203	CDS	1	0	18	0.982286633333333	0.0306804510397636	30	1	0	21	1	0	21	0.119162633333333	0.206395735297034	10	0.119162633333333	0.206395735297034	38	0.1062802	0	10	0	0	<6		2059445	2059651	207	-	hypothetical protein	CYTOPLASMIQUE			S
SAOUHSC_01085	CDS	0.715744	0.244612516720363	18	0.4204947	0.182004578012102	30	0.882606966666667	0.108224003818022	33	0.5253239	0.217912999873275	28	0	0	<6	0	0	<6	0.00942286666666667	0	11	0	0	<6	isdE	1047415	1048263	849	+	hypothetical protein	CYTOPLASMIQUE	0	ko:K02016	P
SAOUHSC_02051	CDS	0.811662733333333	0.294061111567669	18	0.860520066666667	0.260533971837244	39	0.962962966666667	0.0420467091954095	18	0.961386933333333	0.0668797933027109	47	0	0	<6	0	0	<6	0.1993696	0.123701896696878	21	0	0	<6		1950673	1951095	423	-	int gene activator RinA	CYTOPLASMIQUE
SAOUHSC_00334	CDS	0.629629633333333	0.213581065219212	18	0.717989433333333	0.1650794	44	0.7973545	0.24039281739634	22	0.750793666666667	0.155498815729006	33	0.0793650666666667	0.137464327812758	196	0.0407407333333333	0.0678343095096673	58	0.2148148	0.151522871581306	33	0.0380952333333333	0.0659828796595248	17		345198	345827	630	+	hypothetical protein	MEMBRANE			S
SAOUHSC_02888	CDS	0.450757566666667	0.154843275213693	18	0.438762633333333	0.19205595783941	50	0.3737374	0.200203679117717	10	0.3794192	0.129351773780223	42	0.0470328333333333	0.0407343799931131	130	0	0	<6	0.0233586	0.0495510733770723	24	0	0	<6	pfoS	2661993	2663048	1056	-	hypothetical protein	MEMBRANE	0	ko:K07035	S
srn_4380_Sau92	sRNA	0.826388866666667	0.114741041972623	18	0.625	0.35005786194994	84	0	0	17	0.666666666666667	0.577350269189626	63	0	0	<6	0	0	117	0	0	6	0	0	58		2375781	2375828	48	+		#N/A
srn_0790_Sau6657	sRNA	0	0	18	0.0952381	0	100	0.153846166666667	0.179897890908269	24	0.435897433333333	0.418785604012081	83	0	0	92	0	0	69	0	0	51	0	0	<6		314475	314565	91	-		#N/A
SAOUHSC_01512	CDS	0.648148166666667	0.0738253424181922	19	0.286492366666667	0.205337951254341	9	0.714233866666667	0.175622437004425	20	0.3576616	0.124284932183552	10	0.0374001666666667	0.0419684728507404	41	0	0	<6	0.0544662	0.0577701290481941	31	0	0	<6		1461363	1462280	918	-	hypothetical protein	PSE			S
SAOUHSC_00599	CDS	0.794025133333333	0.189705011074071	19	0.366876333333333	0.485925399161737	13	0.9774633	0.0390347094349375	39	0.619496866666667	0.110555955654697	21	0	0	<6	0.00419286666666667	0.00726225809602863	29	0	0	<6	0	0	<6		593789	594424	636	+	hypothetical protein	MEMBRANE			S
SAOUHSC_01548	CDS	0.910447766666667	0.155109018064597	19	0.7164179	0.148450015520073	18	1	0	24	0.930348266666667	0.120640340968573	18	0.122719733333333	0.212556813224637	413	0	0	<6	0.364842466666667	0.211076677485043	38	0	0	<6		1493521	1493721	201	-	hypothetical protein	MEMBRANE
SAOUHSC_01537	CDS	0.5305354	0.305215318963531	19	0.404896433333333	0.342962828978103	19	0.780737133333333	0.138427693829679	22	0.615281133333333	0.252761444960665	36	0.0556900666666667	0.0534335854099585	30	0.0201775666666667	0.0349485706397749	76	0.0976594	0.0422323767704353	47	0	0	<6		1484769	1486007	1239	-	HK97 family phage portal protein	CYTOPLASMIQUE			S
SAOUHSC_01705	CDS	0.461465766666667	0.228792764543644	19	0.312056733333333	0.228656389318937	20	0.687470466666667	0.158493342345234	17	0.494562633333333	0.163276748393344	28	0.0345153666666667	0.0597823687085359	19	0	0	<6	0.0349881666666667	0	28	0	0	<6		1611370	1612074	705	-	enterotoxin family protein	CYTOPLASMIQUE	0	ko:K11040	S
SAOUHSC_00863	CDS	0.672908866666667	0.196203681231274	19	0.660424433333333	0.244805554017803	20	0.837702866666667	0.125696225317881	19	0.622971266666667	0.186000715210489	26	0.0536829	0.0929815102976393	22	0	0	<6	0	0	<6	0.0836454333333333	0.144878140354449	<6		831126	831392	267	-	hypothetical protein	CYTOPLASMIQUE			S
srn_2170_srd187	sRNA	0.528571433333333	0.168240518093482	19	0.769387766666667	0.335392080580669	22	0.564625833333333	0.316519612001126	15	0.787074833333333	0.188621890434337	16	0.0517006666666667	0.0895481814518493	12	0	0	<6	0.0510204	0	8	0	0	<6		923271	923760	490	-		#N/A
SAOUHSC_00705	CDS	0.8447205	0.118501797422825	19	0.628019333333333	0.426773976241128	22	0.948240166666667	0.0596114956943989	21	0.722567266666667	0.0342085071900738	24	0	0	<6	0	0	<6	0	0	<6	0.0517598333333333	0.0896506611246305	190	ybaK	689510	689992	483	+	hypothetical protein	CYTOPLASMIQUE	0	ko:K03976	S
srn_0330_Sau6527	sRNA	0.2356322	0.131683160338025	19	0.00574713333333333	0.214191292192773	23	0.333333333333333	0.577350269189626	18	0.333333333333333	0.577350269189626	21	0	0	<6	0	0	13	0	0	<6	0	0	135		112095	112152	58	-		#N/A
SAOUHSC_02893	CDS	0.666666666666667	0.120514412297963	19	0.647907633333333	0.238933353134028	23	0.7821068	0.188713460078846	19	0.825396866666667	0.144249638711934	28	0.173160166666667	0.299922206513761	48	0	0	<6	0.3968254	0.355083923221152	22	0	0	61		2664945	2665175	231	+	hypothetical protein	CYTOPLASMIQUE			S
srn_0590_srd37	sRNA	1	0	19	0.947619033333333	0.0907264956162384	27	1	0	19	0.9904762	0.0164957054811245	31	0	0	<6	0.0595238	0.103098245859568	<6	0.561904766666667	0.484873231486587	135	0	0	<6		231226	231365	140	+		#N/A
SAOUHSC_02170	CDS	0.420875433333333	0.177016049545354	19	0.797979833333333	0.383562644215991	28	0.8114478	0.115218420262604	16	0.771043766666667	0.244681788256837	33	0	0	<6	0	0	<6	0.0336700333333333	0	23	0.0751964	0.130243985346272	18		2034690	2034986	297	-	peptidoglycan hydrolase, putative	CYTOPLASMIQUE			S
SAOUHSC_T00042	tRNA	1	0	19	1	0	36	1	0	11	1	0	15	0.0228310666666667	0.0395445674576589	17	0.159817333333333	0.146475005473198	30	0.630137	0.629615656143095	12	0.0365296666666667	0.0632712386502219	<6		1864795	1864867	73	-	tRNA-Phe	#N/A
SAOUHSC_02053	CDS	0.9453263	0.0946976262377785	19	0.890652566666667	0.0946976262377785	36	0.954144633333333	0.079423824866367	21	0.913580233333333	0.149683426644915	47	0.220458566666667	0.202053607323758	16	0	0	<6	0.3015873	0.202030519011968	22	0.0670194	0.116081005892782	8		1951266	1951454	189	-	transcriptional activator rinb-related protein	CYTOPLASMIQUE			S
SAOUHSC_01060	CDS	0.992063466666667	0.00687323948464868	19	0.799603166666667	0.269132776205853	38	0.990079366666667	0.0171830409765947	17	0.869047633333333	0.0259458871300122	23	0.148809533333333	0.257745672383948	40	0.363095233333333	0.329430797368891	27	0.172619033333333	0	23	0	0	<6	ylaI	1025649	1025816	168	-	hypothetical protein	CYTOPLASMIQUE			S
SAOUHSC_02924	CDS	0.4526657	0.204710036939375	19	0.390383666666667	0.226976421572513	41	0.4955157	0.148864614560714	17	0.4740907	0.0368978803769268	30	0	0	32	0.0288988666666667	0.0500543053478253	119	0	0	25	0	0	14	gabT	2689521	2690858	1338	-	4-aminobutyrate aminotransferase	CYTOPLASMIQUE	2.6.1.19,5.1.1.21	ko:K00823,ko:K20708	E
srn_0900_srd72	sRNA	0.698924733333333	0.521477658769015	19	0.666666666666667	0.551540583513018	41	0.5591398	0.510384705719245	20	0.741935466666667	0.446980883364885	31	0	0	<6	0	0	352	0	0	19	0	0	121		370043	370073	31	+		#N/A
SAOUHSC_02171	CDS	0.430894333333333	0.101808786817756	19	0.558943066666667	0.190374545715781	42	0.422086733333333	0.283537167944351	12	0.336720866666667	0.163442094225733	31	0.050813	0.0880106976849974	45	0	0	<6	0.049458	0.104916261551773	29	0	0	<6	sak	2035675	2036166	492	-	staphylokinase precursor, putative	SECRETED	0	ko:K14198	M
SAOUHSC_01886	CDS	0.849462366666667	0.260738829384507	19	0.751971333333333	0.2582914018461	50	0.9483871	0.0620309858084651	30	0.969892466666667	0.0521477774239069	54	0.107526866666667	0.0931209981226755	92	0	0	<6	0.3060932	0.142942060080929	291	0	0	<6	ribH	1798611	1799075	465	-	6,7-dimethyl-8-ribityllumazine synthase	CYTOPLASMIQUE	2.5.1.78	ko:K00794	H
srn_3020_Teg65	sRNA	0.345528466666667	0.42286194926715	19	0.203252	0.039201818830806	61	0.483739833333333	0.364292085172672	25	0.495934933333333	0.371167384925404	49	0	0	26	0	0	20	0	0	16	0	0	33		1418677	1418758	82	+		#N/A
SAOUHSC_01595	CDS	0.587684066666667	0.33539144675612	19	0.7536814	0.297577451748521	62	0.580990633333333	0.50355318236699	17	0.376171333333333	0.279580785974829	70	0	0	221	0	0	17	0.0910308	0	271	0.0414993333333333	0.07187895381357	92		1520234	1520482	249	-	hypothetical protein	CYTOPLASMIQUE
SAOUHSC_00600	CDS	0.996168566666667	0.00663623719914629	20	0.736909333333333	0.362779427285947	9	1	0	30	0.6807152	0.25139865295918	12	0	0	<6	0.0957854333333333	0.165905237158335	29	0	0	<6	0	0	<6		594375	594635	261	+	hypothetical protein	CYTOPLASMIQUE			UW
SAOUHSC_02855	CDS	0.740740766666667	0.215874345929417	20	0.556327166666667	0.19914133762437	16	0.834104933333333	0.0348249795133225	19	0.712191333333333	0.163228648915267	18	0	0	<6	0.0578703666666667	0.100234415319307	19	0.1720679	0.0016368107770906	26	0.1126543	0.0978083271872595	182		2628010	2628441	432	+	LysM domain-containing protein	SECRETED	3.5.1.28	ko:K22409	S
SAOUHSC_01357	CDS	0.898809533333333	0.175267029508272	20	0.605158733333333	0.512700105616646	16	1	0	23	0.974206333333333	0.0446759411801625	18	0	0	33	0.180555566666667	0.157747465789354	10	0.148809533333333	0.227284342727298	27	0.0972222333333333	0.16839384775865	12	#N/A	1299635	1299802	168	+	hypothetical protein	CYTOPLASMIQUE
SAOUHSC_01714	CDS	0.727463333333333	0.21556625082193	20	0.5877009	0.271618611484492	17	0.797344533333333	0.135286488517159	23	0.619147433333333	0.158476306949093	18	0	0	18	0	0	<6	0.153738633333333	0	19	0.00139763333333333	0.00242077194368518	<6	greA	1619925	1620401	477	-	transcription elongation factor GreA	CYTOPLASMIQUE	0	ko:K03624	K
IM26_01665	CDS	0.816367266666667	0.13191788050565	20	0.534930133333333	0.35075450814527	18	0.834331333333333	0.236987559360451	21	0.4916833	0.324345675255845	22	0	0	<6	0	0	97	0	0	<6	0	0	<6		390316	390816	501	+	hypothetical protein	#N/A
SAOUHSC_01891	CDS	0.8846561	0.199781495143144	20	0.847619033333333	0.173037691721669	19	1	0	20	0.9164021	0.097348746575033	17	0.269841266666667	0.287034006323455	75	0.1100529	0.190617214320297	<6	0.379894166666667	0.161624457635981	39	0	0	<6	arsR	1804468	1804782	315	+	arsenate operon regulator	CYTOPLASMIQUE	0	ko:K03892	K
srn_3520_srd279	sRNA	0.876876866666667	0.213255522520411	20	0.832832833333333	0.184930716769389	19	0.981982	0.015604045725388	20	0.8938939	0.0721554683333842	17	0.258258233333333	0.276259930511038	75	0.1051051	0.182047373334608	<6	0.377377366666667	0.171998986908194	39	0	0	<6		1804451	1804783	333	+		#N/A
SAOUHSC_01079	CDS	0.442552433333333	0.26950318012347	20	0.218266266666667	0.125700171214694	20	0.529067766666667	0.293422668471615	28	0.263673866666667	0.103801125766069	19	0	0	18	0	0	46	0.00877193333333333	0	24	0	0	<6	isdB	1042227	1044164	1938	-	neurofilament protein	PSE	0	ko:K02417,ko:K02519,ko:K13730	M
SAOUHSC_02716	CDS	0.6754003	0.211919188312502	20	0.420669566666667	0.325079108322656	21	0.7166424	0.0945171712218999	18	0.520135866666667	0.0535285109740906	28	0.243085866666667	0.150195472858283	810	0.0247452666666667	0.0428600591135072	90	0.2838428	0.155419383499035	103	0.0368753	0.0638698931443446	247	bioD	2497323	2498009	687	-	dethiobiotin synthase, putative	CYTOPLASMIQUE	6.3.3.3	ko:K01935	H
SAOUHSC_00384	CDS	0.233716433333333	0.100619172885009	20	0.143199233333333	0.0082952531976627	22	0.2126437	0.0567665390356855	8	0.328544066666667	0.203731031501864	36	0	0	106	0	0	40	0	0	329	0	0	121	set7	389260	389955	696	+	superantigen-like protein	SECRETED			S
SAOUHSC_01296	CDS	0.459829066666667	0.14045209518709	20	0.4119658	0.248965048656051	27	0.5173789	0.0838536768568313	17	0.342450166666667	0.156541800745754	27	0	0	<6	0.0427350333333333	0.0740192489964829	6	0	0	<6	0	0	<6		1248717	1249301	585	+	hypothetical protein	CYTOPLASMIQUE			S
SAOUHSC_00976	CDS	0.5115741	0.0515923051509622	20	0.451003066666667	0.258685950207512	29	0.602623466666667	0.152432514601621	16	0.462577166666667	0.143543395534115	26	0	0	<6	0.0578703666666667	0.100234415319307	141	0.0567129666666667	0.0589255415286529	<6	0	0	<6	fecB	949716	950579	864	+	hypothetical protein	CYTOPLASMIQUE	0	ko:K02016	P
SAOUHSC_03000	CDS	0.4670689	0.281762164439461	20	0.270487666666667	0.0778832094405677	31	0.748114633333333	0.0836934547657302	19	0.227752633333333	0.207224702126709	33	0	0	38	0	0	<6	0.0960281666666667	0.203706503504736	207	0	0	<6	cap1A	2772939	2773601	663	-	capsular polysaccharide biosynthesis, capA, putative	PSE			M
SAOUHSC_01125	CDS	0.637281933333333	0.208877970184564	20	0.694674	0.336618388766513	49	0.7557392	0.186903635327754	19	0.828282833333333	0.130253316038493	57	0.0325987	0.0564626046606956	104	0	0	<6	0	0	<6	0	0	<6		1079640	1080365	726	-	superantigen-like protein	SECRETED			S
srn_1510_rsaA	sRNA	0.9160839	0	20	0.881118866666667	0.0605612142216727	82	0.927738933333333	0.0201871098972422	22	0.939393966666667	0.0201871098972422	107	0	0	<6	0.172494166666667	0.298768660675921	25	0.174825166666667	0	<6	0.0932401	0.161496590502803	7		575845	575987	143	+		#N/A
SAOUHSC_01334	CDS	0.9159544	0.145571249352611	20	1	0.145571249352611	135	0.971509966666667	0.0493461852426642	22	1	0	136	0.150997166666667	0.261534764465612	41	0	0	<6	0	0	<6	0.1054131	0.182580844983339	46		1275824	1276057	234	+	hypothetical protein	SECRETED
SAOUHSC_00117	CDS	0.444444433333333	0.16201502725125	20	0.729897666666667	0.384738137530637	179	0.5182749	0.131588467960874	23	0.8260234	0.0580476089110482	144	0	0	<6	0.0409356666666667	0.0411196181034471	77	0.0266813	0	16	0.0135234	0.023423215891077	81	capD	121649	123472	1824	+	capsular polysaccharide biosynthesis protein Cap5D, putative	PSE	4.2.1.115,4.2.1.135,4.2.1.46,5.1.3.2	ko:K01710,ko:K15894,ko:K15912,ko:K17716,ko:K19421	GM
srn_3710_Sau6799	sRNA	0.892156866666667	0.186789786180758	21	0.627450966666667	0.510275047617903	<6	1	0	12	1	0	8	0	0	<6	0	0	<6	0.1617647	0	<6	0	0	<6		1917202	1917269	68	-		#N/A
SAOUHSC_02215	CDS	1	0	21	0.867924533333333	0.19698694652736	12	0.9706499	0.0508358644072273	16	0.897274633333333	0.12297701053255	11	0	0	<6	0	0	<6	0	0	<6	0	0	<6		2063068	2063226	159	-	hypothetical protein	CYTOPLASMIQUE
SAOUHSC_01305	CDS	0.871345033333333	0.222836938912748	21	0.6510721	0.174224184649443	14	0.951267033333333	0.0769363201199754	22	0.387914233333333	0.387427819503121	10	0	0	<6	0	0	<6	0	0	11	0.0721247666666667	0.124923760350717	52		1251320	1251661	342	+	hypothetical protein	CYTOPLASMIQUE			S
IM26_03370	CDS	0.968490866666667	0.0545754198357955	21	0.772802666666667	0.340799040421908	16	1	0	12	0.936981766666667	0.109150781936564	24	0.227197333333333	0.393517324677495	34	0	0	<6	0.109452733333333	0	<6	0	0	<6		13136	13336	201	+	hypothetical protein	#N/A
SAOUHSC_02200	CDS	0.536447266666667	0.141254139610043	21	0.405520166666667	0.216976396298914	19	0.444444466666667	0.101829697792458	10	0.4833687	0.0734353862513839	21	0	0	<6	0	0	<6	0	0	6	0	0	<6		2058606	2059076	471	-	hypothetical protein	CYTOPLASMIQUE
SAOUHSC_00332	CDS	0.8085901	0.235066128112347	21	0.6129785	0.208044866738339	21	0.923436033333333	0.0658759603608428	26	0.760971066666667	0.0735838815302872	27	0	0	30	0.070028	0.0606460269762167	129	0.1774043	0.148551821018795	47	0	0	<6		343618	344331	714	+	hypothetical protein	MEMBRANE			S
SAOUHSC_T0006	tRNA	1	0	21	0.963963933333333	0.0312081491858029	23	1	0	15	0.945945966666667	0.0619266912082612	14	0.220720733333333	0.382299524417195	17	0.1981982	0.343289352368698	14	0.5810811	0.611551835600225	52	0.328828833333333	0.569548246326932	31		1088006	1088079	74	-	tRNA-Arg	#N/A
srn_2230_sprG2	sRNA	0.161825733333333	0.280290392105426	21	0.4536653	0.45756804392615	24	0.1853389	0.163115084139481	16	0.102351333333333	0.177277709555751	22	0.1065007	0.184464623441651	41	0	0	48	0.103734433333333	0.220053963757632	31	0	0	69		942176	942416	241	+		#N/A
SAOUHSC_01381	CDS	1	0	21	0.948028666666667	0.0713927671518855	27	1	0	30	1	0	29	0.1344086	0.232802524174202	65	0.3781362	0.366236518898758	59	0.412186366666667	0.258512158083484	41	0.105734766666667	0.183137987993107	13	icmF	1325145	1325330	186	-	hypothetical protein	MEMBRANE	0	ko:K11891,ko:K12210
SAOUHSC_00029	CDS	1	0	21	1	0	32	1	0	23	1	0	29	0.3046595	0.52768573300853	51	0	0	<6	0.333333333333333	0	24	0	0	<6		34473	34565	93	+	hypothetical protein	CYTOPLASMIQUE
srn_0850_srd59	sRNA	0.261538466666667	0.269560270894977	21	0	0	35	0	0	19	0.0923077	0.159881626329826	48	0	0	81	0	0	41	0	0	37	0	0	<6		337416	337545	130	-		#N/A
SAOUHSC_02219	CDS	0.709821433333333	0.209821450000002	21	0.666170666666667	0.169866834292837	50	0.8541667	0.0523377821292611	33	0.827380933333333	0.155568235214723	79	0.0753968333333333	0.130591146063136	9	0.0372023666666667	0.0644363892284735	42	0.0773809333333333	0.0789181372385651	16	0	0	<6		2065265	2065936	672	-	phi ETA orf 20-like protein	CYTOPLASMIQUE			S
srn_1520_Sau76	sRNA	0.6276596	0.143123688699984	21	0.520094566666667	0.0993119054949773	82	0.625295533333333	0.150962826182221	23	0.7576832	0.19862375326413	109	0	0	<6	0.0874704666666667	0.151503292428427	25	0.0886524666666667	0	<6	0.0874704666666667	0.151503292428427	7		575845	576126	282	+		#N/A
SAOUHSC_02581	CDS	0.800281266666667	0.135585807679282	21	0.953586466666667	0.171137666710235	151	0.906469766666667	0.122405293701551	36	0.957102633333333	0.0246333050947966	155	0.0675105333333333	0.0816267329201245	136	0.132911366666667	0.122235475343549	48	0.1251758	0.111883950352229	47	0.102672266666667	0.0889418157614478	104		2371319	2371792	474	-	hypothetical protein	CYTOPLASMIQUE			S
SAOUHSC_01134	CDS	0.624338633333333	0.226897184018584	22	0.276895933333333	0.240163455127239	6	0.6719577	0.257471435420845	21	0.520282166666667	0.423291457136833	6	0	0	<6	0	0	<6	0	0	<6	0	0	<6		1087343	1087531	189	+	hypothetical protein	CYTOPLASMIQUE
srn_2570_srd213	sRNA	0.214912266666667	0.186132401859143	22	0.383040966666667	0.0722020954151148	8	0.130116966666667	0.225369197193413	24	0.2119883	0.1078210262645	13	0	0	<6	0	0	<6	0.0599415333333333	0	<6	0	0	6		1122603	1122830	228	-		#N/A
SAOUHSC_00853	CDS	0.944973566666667	0.0719965504875291	22	0.637037033333333	0.342273659645086	14	0.866666666666667	0.140114783057832	12	0.820105833333333	0.0710099161040438	22	0.0783068666666667	0.135631471648188	31	0	0	<6	0.0793650666666667	0.168358730487967	16	0.0793650666666667	0.137464327812758	52		823486	823800	315	-	hypothetical protein	MEMBRANE
SAOUHSC_00299	CDS	0.270928466666667	0.0695546349723966	22	0.272957866666667	0.115030502995206	14	0.147133433333333	0.0301002098076297	19	0.298325733333333	0.0398581872952514	15	0	0	24	0.0190258666666667	0.0329537677246978	55	0.0563166	0.119465549260111	43	0	0	<6		312595	313908	1314	-	hypothetical protein	MEMBRANE			S
SAOUHSC_00911	CDS	0.4157943	0.206964086918576	22	0.177961433333333	0.169615519155835	17	0.4244261	0.106856262981446	22	0.2077135	0.151208328320665	30	0.0137741	0.0238574410285345	71	0	0	<6	0.0624426	0	98	0	0	<6	yrhL	880619	882433	1815	+	hypothetical protein	PSE	0	ko:K19172	EI
srn_3840_sprG1	sRNA	0.147788566666667	0.255977306244447	22	0.2308522	0.276530225272248	20	0.376483266666667	0.153724553090791	14	0.333333366666667	0.130376959262683	14	0	0	<6	0.0809061333333333	0.140133533577275	27	0.0765911666666667	0.162474399986967	12	0	0	<6		2037466	2037774	309	-		#N/A
SAOUHSC_03011	CDS	0.7576281	0.0611196993334391	22	0.343696033333333	0.31117010796213	20	0.745538266666667	0.120122544218491	17	0.4870466	0.0905377659572515	15	0	0	<6	0	0	<6	0.0857801	0	<6	0	0	<6	hisB	2784828	2785406	579	-	imidazoleglycerol-phosphate dehydratase	CYTOPLASMIQUE	1.1.1.23,2.6.1.9,3.1.3.15,4.2.1.19	ko:K00013,ko:K00817,ko:K01089,ko:K01693	E
srn_0420_srd26	sRNA	0.534914333333333	0.065823415813017	22	0.458498033333333	0.225827449427928	23	0.567852466666667	0.169561685242579	19	0.242424266666667	0.0970058567556791	17	0	0	42	0	0	<6	0	0	23	0	0	<6		158541	158793	253	+		#N/A
SAOUHSC_01045	CDS	0.768518533333333	0.326257203611037	22	0.755555566666667	0.365379939854535	29	0.983333333333333	0.0227559422589647	28	0.7240741	0.143956901081539	23	0.045679	0.0791183488389387	<6	0	0	<6	0.1351852	0.138802444851829	60	0	0	<6	puuR	1013880	1014419	540	+	hypothetical protein	CYTOPLASMIQUE			K
SAOUHSC_02662	CDS	0.9243827	0.130973005531177	22	0.785493833333333	0.326391610373035	31	1	0	29	0.932098733333333	0.029764371099073	44	0.0895061666666667	0.155029228257395	<6	0.1882716	0.175458270890716	919	0.362654333333333	0.261891421390774	42	0	0	33	scrA	2446156	2446371	216	-	PTS system sucrose-specific IIBC component	CYTOPLASMIQUE	2.7.1.193,2.7.1.199,2.7.1.201,2.7.1.208,2.7.1.211,5.3.1.1	ko:K01803,ko:K02749,ko:K02750,ko:K02790,ko:K02791,ko:K02803,ko:K02804,ko:K02808,ko:K02809,ko:K02810,ko:K02818,ko:K02819,ko:K20116,ko:K20117,ko:K20118	G
SAOUHSC_00932	CDS	0.388510966666667	0.217061256550826	22	0.368102833333333	0.149841593036524	41	0.516628866666667	0.126203909842458	22	0.414588033333333	0.0985960261422506	32	0.0215419666666667	0.0373117807616218	26	0.0563114	0.0487703978154782	135	0.0559334666666667	0.0601281180314169	31	0	0	<6	appC	904625	905506	882	+	oligopeptide ABC transporter, permease protein, putative	MEMBRANE	0	ko:K02034	EP
IM26_01695	CDS	0.884231533333333	0.144307365382101	22	0.914837	0.137657053778548	41	0.932801033333333	0.068922539090078	24	0.9314704	0.0623040190800722	34	0	0	<6	0	0	<6	0.0698602666666667	0.104442924272447	<6	0	0	<6		1415	1915	501	+	hypothetical protein	#N/A
SAOUHSC_00841	CDS	0.997755333333333	0.00388787671272295	22	0.9191919	0.0953125845997264	42	0.997755333333333	0.00388787671272295	18	0.9248036	0.130243985346271	35	0.0864197666666667	0.149683426644914	53	0	0	<6	0.0426487	0.0904715549363721	<6	0.0740740666666667	0.128300046989911	49	yusE	812574	812870	297	+	hypothetical protein	CYTOPLASMIQUE			CO
SAOUHSC_03020	CDS	0.657657666666667	0.213412750797003	22	0.571171166666667	0.165412871458027	46	0.6072072	0.246188395091584	10	0.625225233333333	0.279116514668432	54	0	0	11	0	0	63	0.0354354333333333	0	86	0	0	436		2793783	2794337	555	-	hypothetical protein	MEMBRANE	0	ko:K16924,ko:K16927	S
SAOUHSC_01888	CDS	0.885729333333333	0.184349638611453	22	0.847814633333333	0.217047658564035	62	0.979989466666667	0.0293572763400036	33	0.957872566666667	0.0376946320483877	44	0.1563981	0.179435353189693	38	0.0379147	0.0656701867537317	72	0.375987366666667	0.0022341038751589	128	0.0937335333333333	0.0837332307377025	583	ribE	1800280	1800912	633	-	riboflavin synthase subunit alpha	CYTOPLASMIQUE	2.5.1.9,3.5.4.25,4.1.99.12	ko:K00793,ko:K02858,ko:K14652	H
SAOUHSC_02289	CDS	0.2424481	0.0623501090020699	22	0.116101933333333	0.0932877265828147	70	0.249803033333333	0.0598896921052641	12	0.190438666666667	0.0756227416459053	64	0	0	<6	0.0197005666666667	0.0341223824045645	13	0.0391384333333333	0.000557270854253118	34	0	0	<6	ilvA	2121266	2122534	1269	+	threonine dehydratase	CYTOPLASMIQUE	4.3.1.19	ko:K01754	E
SAOUHSC_01316	CDS	0.636079933333333	0.288227330732121	22	0.292759033333333	0.162849616169407	137	0.457553033333333	0.14413799235182	19	0.222222233333333	0.202128678434811	202	0	0	<6	0	0	<6	0.0461922666666667	0	114	0	0	109	nucI	1259356	1259889	534	+	thermonuclease	SECRETED	3.1.31.1	ko:K01174	L
SAOUHSC_00116	CDS	0.6945534	0.336068105979146	22	0.9603486	0.380067115744974	461	0.926361633333333	0.0516519185487174	29	0.999564266666667	0.000754712271884652	541	0.0980392	0.0980392	227	0.0653594666666667	0.0566029585111356	<6	0.0657952	0.0693241831421042	244	0.0191721	0.0332070512877913	52	capC	120865	121629	765	+	capsular polysaccharide synthesis enzyme Cap8C	CYTOPLASMIQUE	3.1.3.48	ko:K01104	GM
SAOUHSC_02204	CDS	1	0	23	0.840996166666667	0.112815570505272	17	1	0	19	0.9980843	0.0033180897320597	19	0	0	49	0	0	<6	0.00957853333333333	0	<6	0	0	<6		2059668	2059841	174	-	hypothetical protein	CYTOPLASMIQUE
SAOUHSC_01562	CDS	1	0	23	0.799283166666667	0.347651753267668	22	1	0	21	0.9892473	0.0186242227185458	17	0	0	<6	0	0	<6	0.1326165	0	7	0	0	<6		1497511	1497696	186	-	ETA orf 26-like protein-related protein	CYTOPLASMIQUE			S
SAOUHSC_01507	CDS	0.8611111	0.198839243183105	23	0.908333333333333	0.149148800295644	24	1	0	27	1	0	48	0.266666666666667	0.275378527364305	16	0	0	<6	0.2111111	0	<6	0	0	<6		1458909	1459028	120	-	hypothetical protein	CYTOPLASMIQUE
SAOUHSC_01942	CDS	0.519303233333333	0.263963109873791	23	0.489642166666667	0.44849468630759	25	0.779661	0.178637429335596	15	0.484463266666667	0.117180576085899	23	0	0	217	0	0	<6	0	0	57	0	0	6	splA	1846654	1847361	708	-	serine protease SplA	SECRETED	3.4.21.19	ko:K01318	E
SAOUHSC_00090	CDS	0.529277333333333	0.155496452096642	23	0.127677833333333	0.195031061021811	26	0.6543845	0.241919079634058	24	0.145387033333333	0.0344504485698423	27	0	0	<6	0.0211368333333333	0.0366100692444488	50	0	0	21	0	0	<6	cps4F	95415	96581	1167	+	hypothetical protein	CYTOPLASMIQUE	2.4.1.306	ko:K21365	M
SAOUHSC_00083	CDS	0.579956433333333	0.212527225251786	23	0.5250545	0.131169202191571	27	0.6082789	0.0505315392832041	16	0.383442266666667	0.213493810803366	17	0	0	<6	0.0339869333333333	0.0555055347284695	66	0.0753812666666667	0	10	0.0644880333333333	0.0565929212669158	11	sbnI	90203	90967	765	+	hypothetical protein	CYTOPLASMIQUE			K
SAOUHSC_02223	CDS	0.920817366666667	0.100667413280432	23	0.767560666666667	0.240811022264741	32	0.9476373	0.0659553240158063	27	0.9706258	0.047598083713948	43	0.0561941333333333	0.0973310940206332	183	0	0	<6	0.2413793	0	28	0	0	<6		2067534	2067794	261	-	phi PVL orf 39-like protein	CYTOPLASMIQUE			S
srn_1680_srd142	sRNA	1	0	23	1	0	39	1	0	24	0.986772466666667	0.0229107597921443	44	0	0	<6	0.230158733333333	0.247563082834181	93	0.526455033333333	0.57803172148079	75	0.1984127	0.343660877266921	249		660570	660695	126	+		#N/A
SAOUHSC_02691	CDS	0.7041199	0.0411985	23	0.7078652	0.0581429910227364	74	0.736579266666667	0.0791258098916108	21	0.741573033333333	0.0171632298593049	63	0	0	<6	0	0	<6	0.0936329666666667	0	<6	0.0873907666666667	0.151365247979063	72	yoeB	2477181	2477447	267	-	hypothetical protein	CYTOPLASMIQUE	0	ko:K19158	S
SAOUHSC_00120	CDS	0.660444433333333	0.257506386160777	23	0.818370366666667	0.312457199128526	104	0.864592633333333	0.117569919867343	29	0.8894815	0.0842070876658848	82	0.00622223333333333	0.010777224269882	19	0.0471111	0.0412064825296943	90	0.0474074333333333	0.0527973298988216	18	0	0	<6	capG	125616	126740	1125	+	UDP-N-acetylglucosamine 2-epimerase	CYTOPLASMIQUE	5.1.3.14	ko:K01791	G
SAOUHSC_00115	CDS	0.858321166666667	0.107580191165119	23	1	0.118495484718532	499	0.851528366666667	0.151277842257759	23	1	0	490	0.0354197	0.0613487199888474	7	0.1091703	0.1091703	69	0	0	32	0.0140708333333333	0.0243713982381671	52	capB	120176	120862	687	+	capsular polysaccharide synthesis enzyme Cap5B	CYTOPLASMIQUE	2.7.10.1	ko:K08252,ko:K16554	D
SAOUHSC_01084	CDS	0.656762633333333	0.180149942256175	24	0.304859166666667	0.338547171583671	14	0.773135233333333	0.205756275483455	18	0.4713711	0.120137665176205	30	0	0	<6	0	0	<6	0	0	<6	0	0	<6	isdD	1046312	1047388	1077	+	hypothetical protein	PSE
srn_4520_RsaX20	sRNA	0.5470738	0.0884750323765978	24	0.475826966666667	0.112730093686173	16	0.7022901	0.119240471002216	35	0.510178133333333	0.160910037458834	19	0	0	<6	0.192111933333333	0.166384759480438	110	0.0954198333333333	0.20241603362907	13	0	0	<6		2484471	2484732	262	+		#N/A
SAOUHSC_01817	CDS	1	0	24	0.919191933333333	0.139963677128079	18	1	0	22	0.831649866666667	0.137140835646511	14	0	0	<6	0	0	<6	0	0	<6	0	0	<6		1723311	1723409	99	-	hypothetical protein	MEMBRANE
SAOUHSC_02212	CDS	1	0	24	0.888888866666667	0.164513823009588	19	1	0	26	0.906810033333333	0.161409757022317	12	0	0	<6	0	0	<6	0.1326165	0	<6	0	0	<6		2062229	2062414	186	-	hypothetical protein	CYTOPLASMIQUE			S
srn_4130_Teg21	sRNA	1	0	24	0.932773133333333	0.00970335276918926	21	1	0	17	0.938375366666667	0.0925642009103051	15	0.210084033333333	0.363876219592327	14	0	0	<6	0.266106433333333	0	13	0	0	<6		2232542	2232660	119	-		#N/A
SAOUHSC_02689	CDS	0.6908832	0.13217389861285	24	0.529202266666667	0.220296264294571	23	0.899572633333333	0.0875025538902913	22	0.5897436	0.202180092984621	25	0.106125366666667	0.0919134726757908	123	0.0534188	0.0925240756793603	6	0.0997151	0.0982092830215403	<6	0.0527065666666667	0.0912904513591829	49	gstF	2474683	2475150	468	-	hypothetical protein	CYTOPLASMIQUE	2.5.1.18	ko:K00799,ko:K04750	S
SAOUHSC_01883	CDS	0.1583333	0	24	0.380555566666667	0.380088965706522	23	0.1583333	0	29	0.405555566666667	0.105518993375427	18	0	0	<6	0	0	<6	0.0833333333333333	0.0648181451789929	7	0	0	<6		1797257	1797376	120	-	hypothetical protein	CYTOPLASMIQUE
SAOUHSC_01120	CDS	0.990028466666667	0.0172712023627	24	0.868945866666667	0.218868499435834	24	1	0	21	0.984330466666667	0.0271404278642274	22	0.1054131	0.182580844983339	27	0	0	<6	0.3831909	0.438164444527172	46	0	0	<6		1075703	1075936	234	-	hypothetical protein	CYTOPLASMIQUE
SAOUHSC_01936	CDS	0.787075766666667	0.330147476066217	24	0.592282666666667	0.433508024211229	32	0.8665737	0.11828119520579	29	0.602975333333333	0.23694449603182	42	0	0	<6	0	0	90	0	0	320	0	0	<6	splE	1843316	1844032	717	-	serine protease SplE	SECRETED	3.4.21.19	ko:K01318	EF
SAOUHSC_00806	CDS	0.9269547	0.0757484099588236	24	0.6965021	0.301654419360903	33	0.802469166666667	0.0505268510138256	25	0.8467078	0.124238777139467	25	0	0	<6	0	0	<6	0	0	<6	0	0	<6		789529	789852	324	-	hypothetical protein	CYTOPLASMIQUE
srn_4930_Sau6872	sRNA	0.1951952	0.338088003793569	24	0.0810810666666667	0	37	0.0780780666666667	0.135235178423417	20	0	0	28	0	0	22	0	0	<6	0	0	299	0	0	86		2680803	2680913	111	-		#N/A
SAOUHSC_01763	CDS	0.5692542	0.3074694255107	24	0.5621512	0.384975443120225	58	0.5986809	0.18253631061986	22	0.706747833333333	0.0953492999231953	73	0	0	19	0	0	16	0.0755961333333333	0.0807199160277066	8	0.0380517333333333	0.0659075354493956	153	radC	1662732	1663388	657	-	DNA repair protein RadC	CYTOPLASMIQUE	0	ko:K03630	E
srn_4666_tsr36	sRNA	0.977820033333333	0.0384168291768508	24	0.991128033333333	0.0364206170673974	72	1	0	27	0.930925233333333	0.0636905791343063	72	0	0	9	0	0	<6	0.21673	0.00134428070171376	85	0	0	<6		2555224	2555749	526	-		#N/A
SAOUHSC_01939	CDS	0.7787037	0.122862362475943	24	0.641666666666667	0.451446566468883	89	0.8384259	0.177736181649911	28	0.7699074	0.199702392630709	98	0	0	<6	0.0694444666666667	0.0601567079067109	123	0.0319444333333333	0.0677643762934848	12	0	0	<6	splC	1845030	1845749	720	-	serine protease SplC	SECRETED	3.4.21.19	ko:K01318	E
srn_0820_srd57	sRNA	0	0	25	0.1498471	0	13	0.211009166666667	0.161269684515855	29	0	0	14	0	0	11	0	0	35	0	0	9	0	0	<6		322794	322902	109	-		#N/A
SAOUHSC_02210	CDS	0.971887533333333	0.0486922205927531	25	0.738955833333333	0.159854122280607	13	1	0	42	0.892904933333333	0.165066288843886	18	0	0	<6	0	0	<6	0.0963855333333333	0	<6	0	0	<6		2061608	2061856	249	-	phi PVL orf 51-like protein	CYTOPLASMIQUE			S
SAOUHSC_01984	CDS	0.667508433333333	0.0430281791476624	25	0.4537037	0.0697536795892747	17	0.798821566666667	0.137767162557495	23	0.5563973	0.25879010267945	18	0	0	<6	0.0622895666666667	0.107888694248115	99	0.0631313	0	6	0	0	<6		1889485	1889880	396	-	hypothetical protein	MEMBRANE
srn_0930_Teg76	sRNA	1	0	25	0.8684604	0.190305750169904	19	1	0	31	0.883408066666667	0.198072325380815	15	0.245142	0.42459839906905	60	0.1091181	0.188998093225381	100	0.568011966666667	0.209278222097774	365	0	0	<6		378025	378247	223	+		#N/A
SAOUHSC_02164	CDS	1	0	25	0.95	0.0866025403784439	24	1	0	18	1	0	22	0.2777778	0.240562631407353	56	0.2777778	0.240562631407353	13	0.520370366666667	0.263200841728175	42	0	0	<6		2032310	2032489	180	+	hypothetical protein	MEMBRANE
SAOUHSC_01529	CDS	0.551921066666667	0.128609239724109	25	0.563862933333333	0.263476333257847	26	0.6116303	0.033419599100079	21	0.565939766666667	0.208689764622282	38	0	0	<6	0	0	<6	0.137071633333333	0	29	0	0	<6		1480676	1481317	642	-	major tail protein	CYTOPLASMIQUE			S
SAOUHSC_01923	CDS	0.635514033333333	0.264687521798088	25	0.407061266666667	0.229749484091608	44	0.5571132	0.48742779155875	26	0.483385233333333	0.1769153237973	56	0	0	526	0	0	61	0.0389408	0.0826059112344873	49	0	0	<6		1830347	1830988	642	-	hypothetical protein	CYTOPLASMIQUE			E
srn_2780_Sau6282	sRNA	0.842857166666667	0.0247436159567137	25	0.8142857	0.00824785274056221	50	0.8238095	0.00824785274056221	22	0.847619066666667	0.0164957632161514	46	0.233333333333333	0.404145188432738	21	0.380952366666667	0.395467526552843	159	0.557142866666667	0.575786940293235	48	0.219047633333333	0.379401630211051	157		1260933	1261002	70	-		#N/A
srn_2030_Teg52	sRNA	1	0	25	0.984234233333333	0.0273071088869425	51	0.988738733333333	0.0195050860242485	24	1	0	55	0.0855856	0.148238607596267	14	0	0	<6	0.263513533333333	0.00477777909912126	23	0	0	<6		812906	813053	148	+		#N/A
SAOUHSC_02453	CDS	0.554841	0.183822175276733	25	0.917470533333333	0.335055516587192	208	0.7474098	0.0949163400742455	22	0.996784566666667	0.00556929390168389	229	0	0	<6	0.0267952666666667	0.0464107632690234	44	0	0	17	0	0	<6	lacC	2277620	2278552	933	-	tagatose-6-phosphate kinase	CYTOPLASMIQUE	2.7.1.11,2.7.1.144,2.7.1.56	ko:K00882,ko:K00917,ko:K16370	F
SAOUHSC_00609	CDS	0.679012333333333	0.070110023926421	26	0.589506166666667	0.36582864330449	10	1	0	26	0.654321	0.123302364406081	14	0	0	<6	0	0	<6	0.0370370333333333	0.0785674122750966	22	0	0	<6		601353	601460	108	+	hypothetical protein	CYTOPLASMIQUE
SAOUHSC_01306	CDS	1	0	26	0.651041633333333	0.17749137726839	14	1	0	18	0.84375	0.164619589888324	23	0	0	<6	0	0	<6	0	0	<6	0	0	<6		1251668	1251859	192	+	hypothetical protein	CYTOPLASMIQUE
SAOUHSC_02473	CDS	1	0	26	1	0	22	1	0	42	1	0	16	0.225806466666667	0.391108272944275	<6	0.0394265333333333	0.0682887588996413	8	0.222222233333333	0	6	0.272401433333333	0.47181312258792	<6		2296590	2296682	93	-	hypothetical protein	CYTOPLASMIQUE
SAOUHSC_00857	CDS	1	0	26	0.942760933333333	0.0991409716444888	23	1	0	29	0.989899	0.0174954452072532	17	0	0	<6	0	0	<6	0	0	<6	0	0	<6		826353	826451	99	+	hypothetical protein	CYTOPLASMIQUE
SAOUHSC_01369	CDS	0.792677733333333	0.283068181585679	26	0.652618133333333	0.318354594613088	24	0.961685833333333	0.044480390738654	25	0.703278	0.142699000937532	29	0.0319284666666667	0.055301726474436	10	0.0319284666666667	0.055301726474436	54	0.0515112666666667	0	6	0	0	<6	trpC	1313412	1314194	783	+	indole-3-glycerol-phosphate synthase	CYTOPLASMIQUE	4.1.1.48,5.3.1.24	ko:K01609,ko:K01817,ko:K13498	E
SAOUHSC_01704	CDS	0.743209866666667	0.243835763236268	26	0.5345679	0.306095714287939	25	0.862962966666667	0.12488676484289	27	0.782716066666667	0.271593707657824	42	0	0	33	0	0	<6	0.159259266666667	0	60	0	0	<6		1610899	1611168	270	+	hypothetical protein	MEMBRANE
SAOUHSC_01220	CDS	0.588219566666667	0.303112931492576	26	0.302543533333333	0.254872138667025	26	0.682730933333333	0.0695648944471515	28	0.310575633333333	0.105408744936477	22	0	0	74	0.0200803333333333	0.0347801575662523	39	0.0412316	0	121	0	0	<6	femA	1170355	1171599	1245	+	hypothetical protein	CYTOPLASMIQUE	2.3.2.16,2.3.2.17,2.3.2.18	ko:K11693,ko:K11694,ko:K11695,ko:K12554	V
SAOUHSC_00327	CDS	0.411962766666667	0.113575389143085	26	0.288175866666667	0.137481495738202	27	0.4717766	0.130782379562807	22	0.3812636	0.0696540335029494	40	0	0	31	0.0023767	0.00411656515434895	40	0.0142602333333333	0	23	0	0	<6	ywbL	339971	341653	1683	+	hypothetical protein	MEMBRANE	0	ko:K07243	P
SAOUHSC_00968	CDS	0.3869381	0.0874820214922474	26	0.3312977	0.161733885710334	41	0.452756566666667	0.139434896188233	22	0.3677693	0.104643366765266	45	0	0	<6	0	0	<6	0	0	17	0	0	<6		943330	945294	1965	+	hypothetical protein	PSE			S
SAOUHSC_01368	CDS	0.786119433333333	0.216425443465997	26	0.5528862	0.390394249977071	42	0.824491133333333	0.126079748530219	26	0.5015015	0.105618644916558	36	0.0500500666666667	0.0866892583888762	161	0	0	<6	0.0253587	0	32	0	0	<6	trpD	1312412	1313410	999	+	anthranilate phosphoribosyltransferase	CYTOPLASMIQUE	2.4.2.18,4.1.3.27	ko:K00766,ko:K13497	F
SAOUHSC_02096	CDS	0.9178744	0.14224571180208	26	0.8514493	0.132250500405568	47	1	0	39	0.834541066666667	0.14656382682389	68	0.1111111	0.0995113370673412	59	0	0	25	0.2173913	0.212644403929612	47	0	0	<6	yfkI	1971076	1971351	276	+	hypothetical protein	CYTOPLASMIQUE			S
SAOUHSC_01138	CDS	0.7777778	0.258503418421053	26	0.804988633333333	0.304994994803133	130	0.946334066666667	0.0464898892539371	42	0.941798933333333	0.0670501910075082	127	0	0	6	0	0	77	0	0	14	0	0	<6	ylbP	1089696	1090136	441	-	hypothetical protein	CYTOPLASMIQUE			K
SAOUHSC_01304	CDS	0.9982906	0.00296076765045825	27	0.8034188	0.158421994166877	12	0.9863248	0.0236861412036659	21	0.9042735	0.165803161630742	23	0	0	<6	0	0	<6	0.0427350333333333	0	<6	0	0	<6		1251076	1251270	195	+	hypothetical protein	CYTOPLASMIQUE
SAOUHSC_02655	CDS	0.931623933333333	0.118430821488382	27	0.4387464	0.325796918828156	12	0.7977208	0.253881174821943	22	0.347578333333333	0.116042232138189	6	0	0	<6	0	0	<6	0.153846166666667	0	<6	0	0	<6		2440932	2441048	117	-	hypothetical protein	CYTOPLASMIQUE
SAOUHSC_02557	CDS	0.647587	0.117861182698504	27	0.4500561	0.320064822886662	15	0.626636766666667	0.0612709868665695	23	0.3976805	0.216169133979692	16	0.0280583666666667	0.0485985166440637	41	0.0564908333333333	0.0489257148884238	774	0.0187055666666667	0	7	0	0	268	yut	2351097	2351987	891	-	urea transporter, putative	MEMBRANE	0	ko:K08717	E
SAOUHSC_00589	CDS	1	0	27	0.6866097	0.335554013462096	24	1	0	24	0.877492866666667	0.156746943208866	38	0	0	<6	0	0	<6	0	0	27	0	0	<6		589698	589814	117	+	hypothetical protein	CYTOPLASMIQUE
SAOUHSC_00351	CDS	0.544195966666667	0.103892517541079	27	0.492012766666667	0.181765775507721	25	0.587149433333333	0.199947496507966	24	0.5548456	0.216224138809685	31	0.0521831666666667	0.0452201725894908	55	0	0	<6	0.0784522666666667	0	20	0	0	<6		362010	362948	939	-	hypothetical protein	CYTOPLASMIQUE			V
SAOUHSC_A01081	CDS	1	0	27	0.9330289	0.115997347838775	26	1	0	16	1	0	38	0.170471833333333	0.295265876592747	28	0.2846271	0.285391194243498	99	0.575342466666667	0.0839487070119608	58	0.00913243333333333	0.0158178385300689	105		1075291	1075509	219	-	hypothetical protein	MEMBRANE
srn_3390_Teg7	sRNA	0.7271157	0.137996458517854	27	0.6148532	0.219275660539674	28	0.951640733333333	0.0478632610762507	34	0.6476684	0.188746189360103	23	0	0	<6	0	0	<6	0.259067333333333	0.274782402275874	<6	0	0	<6		1746035	1746227	193	-		#N/A
SAOUHSC_00903	CDS	0.850427333333333	0.228332755709673	27	0.5982906	0.398852156753468	30	0.9565527	0.0534330850766639	23	0.878917366666667	0.15433997732546	34	0	0	<6	0.0534188	0.0925240756793603	35	0.106125366666667	0.113318387168544	46	0.0534188	0.0925240756793603	208	spsB	867744	868211	468	+	Signal peptidase IB, putative	CYTOPLASMIQUE	3.4.21.89	ko:K03100	U
srn_4080_srd331	sRNA	0.961904766666667	0.0659828796595248	27	0.957142833333333	0.0742307901351139	34	0.957142833333333	0.0742307901351139	31	0.857142866666667	0.159078975380668	24	0	0	<6	0	0	<6	0	0	<6	0	0	<6		2206137	2206206	70	-		#N/A
SAOUHSC_02704	CDS	0.667051166666667	0.194543630272141	27	0.518262233333333	0.22237346564451	36	0.6958862	0.090358871588073	32	0.628988866666667	0.0790087731097206	32	0.111880033333333	0.127986080269392	52	0.0576701333333333	0.0998876010126048	14	0.0861207333333333	0.060352836566478	33	0	0	<6	yeaB	2485765	2486631	867	-	hypothetical protein	MEMBRANE			P
SAOUHSC_00931	CDS	0.696088633333333	0.165191742448475	27	0.5046729	0.0734862031071362	38	0.7781239	0.156537791959226	25	0.5216338	0.220757660946749	26	0.0280373666666667	0.0432786376865461	53	0	0	<6	0.102111466666667	0.107938435934564	215	0	0	<6	appB	903651	904613	963	+	oligopeptide ABC transporter, permease protein, putative	PSE	0	ko:K02033,ko:K13894	EP
SAOUHSC_00136	CDS	0.7903734	0.289546297193541	27	0.620782733333333	0.272221304078306	56	0.908681933333333	0.10619619711333	37	0.726495733333333	0.228326927826884	61	0.127305433333333	0.143013869935973	62	0	0	41	0.0332883333333333	0.0706152187031946	68	0.0130454333333333	0.022595353340086	40	ssuB	141658	142398	741	+	hypothetical protein	CYTOPLASMIQUE	0	ko:K02049	P
srn_2950_Teg6	sRNA	0.916666666666667	0.0722273077328328	27	0.891472866666667	0.113682250876792	73	0.901162766666667	0.0454083882995568	25	0.9496124	0.05966980359118	90	0	0	<6	0.145348833333333	0.251751564154194	<6	0.290697666666667	0.30833143706266	6	0	0	<6		1336573	1336744	172	+		#N/A
SAOUHSC_02991	CDS	0.6796537	0.213286113465763	27	0.742183733333333	0.286079637001255	74	0.884078866666667	0.182357601135388	37	0.940355933333333	0.0305880151988215	71	0.0360750333333333	0.0624837906180742	35	0	0	<6	0.0355940333333333	0.07550634701934	21	0.130351133333333	0.0383234139032959	51		2767289	2767981	693	-	hypothetical protein	CYTOPLASMIQUE			S
SAOUHSC_01898	CDS	0.764264233333333	0.131507859423166	27	0.926426433333333	0.194321217736741	92	0.816066033333333	0.112191407369562	38	0.972222233333333	0.0481125031874599	89	0.0563063	0.0975253723862155	33	0	0	<6	0.165915933333333	0.111480828776274	25	0.0563063	0.0975253723862155	478		1808918	1809361	444	+	hypothetical protein	CYTOPLASMIQUE			S
srn_5090_srd408	sRNA	0.9122807	0.00379838742099848	27	0.918859633333333	0.00379832968597166	216	0.921052633333333	0.0113950467929419	22	0.932017533333333	0.0189918216349389	249	0.140350866666667	0.243094831952992	15	0.396929833333333	0.343892942276987	102	0.559210533333333	0.637326514170578	30	0.164473666666667	0.284876747173814	130		2795444	2795595	152	+		#N/A
srn_2330_Sau11	sRNA	0.900641066666667	0.0222058151134637	28	0.8301282	0.0838249990955761	11	0.9134616	1.35973995551052E-16	40	0.8173077	0.101759658541634	9	0	0	<6	0	0	<6	0	0	<6	0	0	<6		993693	993796	104	-		#N/A
SAOUHSC_02534	CDS	1	0	28	0.916666666666667	0.144337567297406	13	1	0	25	1	0	13	0.240740733333333	0.416975181584724	12	0.150462966666667	0.260609502924209	39	0.2222222	0.0932987799795903	8	0.240740733333333	0.416975181584724	43		2335708	2335851	144	-	hypothetical protein	CYTOPLASMIQUE
IM26_01685	CDS	0.756046233333333	0.200739371071804	28	0.5099895	0.23692933045466	13	0.8349106	0.181609637004841	42	0.683491066666667	0.0906814563474443	14	0.0788643666666667	0.136597089973408	30	0	0	<6	0.4174553	0.397050498552539	58	0	0	50		1	317	317	+	hypothetical protein	#N/A
srn_0260_Teg15as	sRNA	0.691256833333333	0.243717504218313	28	0.478142066666667	0.149968603025133	19	0.803278733333333	0.156651760623439	25	0.5	0.145535101015253	23	0	0	<6	0	0	<6	0.1557377	0	46	0.0942623	0.1632670928383	<6		60844	61087	244	-		#N/A
SAOUHSC_01422	CDS	0.883913766666667	0.150108100480366	28	0.384742966666667	0.225276658914818	22	0.946932	0.0919164722560652	13	0.7694859	0.212265514256391	45	0.122719733333333	0.212556813224637	46	0	0	<6	0	0	56	0	0	<6		1362762	1362962	201	-	hypothetical protein	CYTOPLASMIQUE
SAOUHSC_02914	CDS	0.5824916	0.288247716740601	28	0.5117845	0.482422391932986	25	0.612794633333333	0.338396384580721	24	0.5252525	0.396263579948233	25	0.1111111	0.192450070484866	7	0.0269360333333333	0.0466545782877022	32	0.3232323	0.021427527500974	88	0.141414133333333	0.158749828761556	176		2680332	2680430	99	-	hypothetical protein	CYTOPLASMIQUE
srn_3600_SprB	sRNA	0.769230766666667	0.0512820500000081	28	0.7863248	0.0841782840898411	31	0.849002833333333	0.0663884805550129	23	0.7863248	0.132685220973211	38	0	0	<6	0.358974366666667	0.330140325614917	673	0.245014266666667	0	11	0	0	<6		1849001	1849117	117	-		#N/A
SAOUHSC_02916	CDS	0.8172043	0.159556065857146	28	0.893369166666667	0.186442375925119	32	0.934587833333333	0.0594646942092813	32	0.926523266666667	0.0454875590051097	35	0.144265233333333	0.125521609781357	122	0	0	<6	0.583333366666667	0.15016515585075	80	0.0672043	0.116401262087101	111	panD	2682298	2682669	372	-	aspartate alpha-decarboxylase	CYTOPLASMIQUE	4.1.1.11	ko:K01579	H
SAOUHSC_00996	CDS	0.8138712	0.151061731547999	28	0.601556933333333	0.241388607391173	32	0.850672333333333	0.0595363813255671	33	0.702760066666667	0.176527508920545	32	0	0	<6	0	0	<6	0.159235666666667	0.114097901684124	15	0	0	<6		968680	969150	471	-	hypothetical protein	CYTOPLASMIQUE			S
SAOUHSC_02705	CDS	1	0	28	1	0	34	1	0	28	0.8857143	0.197948638978574	21	0.0444444333333333	0.0769800166469411	8	0	0	74	0	0	<6	0.0444444333333333	0.0769800166469411	27		2487184	2487288	105	-	hypothetical protein	CYTOPLASMIQUE
SAOUHSC_T00034	tRNA	1	0	28	0.980620166666667	0.0134267423902201	68	0.972868233333333	0.0469935983657703	26	0.992248066666667	0.0134267423902201	51	0.255813966666667	0.443082787552398	65	0.4496124	0.390069628283157	62	0.651162766666667	0.674218042712033	14	0	0	<6		2128165	2128250	86	-	tRNA-Leu	#N/A
SAOUHSC_00174	CDS	0.695451933333333	0.160931022755259	28	0.787564766666667	0.168196624709247	150	0.626943	0.167441190037905	31	0.7668394	0.124496194639475	129	0	0	<6	0.0189982666666667	0.0329059631224089	58	0.0431779	0	9	0	0	<6	lytM	190530	191108	579	+	M23/M37 peptidase domain-containing protein	PSE			M
SAOUHSC_02925	CDS	0.716227033333333	0.208679064063081	28	1	0.293521008609202	186	0.689048766666667	0.178883619799279	22	1	0	223	0.0575539666666667	0.0996863944437923	<6	0.048761	0.084456529427866	34	0.0623501333333333	0	13	0	0	<6		2691116	2691532	417	+	hypothetical protein	MEMBRANE
SAOUHSC_02535	CDS	1	0	29	0.905555533333333	0	18	1	0	28	1	0	16	0.166666666666667	0.288675134594813	12	0	0	<6	0.452777766666667	0.441941738241592	15	0.222222233333333	0.384900198704759	252		2335823	2335942	120	-	hypothetical protein	CYTOPLASMIQUE
SAOUHSC_00200	CDS	0.665208533333333	0.137614815326343	29	0.275298933333333	0.252310070581662	20	0.692038466666667	0.0702532300117463	33	0.447652366666667	0.162466852269081	33	0.0221639	0.0383890008938758	26	0.0434529	0.0376338577787343	67	0.170312033333333	0.184973689236186	85	0.0218722666666667	0.0378838771433618	42		222779	223921	1143	+	hypothetical protein	MEMBRANE			S
srn_2750_srd223	sRNA	0.853968266666667	0.183770833496895	29	0.617460333333333	0.186404887060077	23	0.747619033333333	0.0761904500000054	19	0.619047633333333	0.418289343108121	23	0	0	<6	0	0	<6	0.152380966666667	0	7	0	0	<6		1252022	1252231	210	+		#N/A
SAOUHSC_01011	CDS	1	0	29	0.7512626	0.216417967494438	24	1	0	30	0.7891414	0.1680953580426	20	0.0946969666666667	0.164019957589323	33	0	0	<6	0.281565666666667	0.149992338953428	55	0.0946969666666667	0.164019957589323	<6	purS	981623	981886	264	+	phosphoribosylformylglycinamidine synthase, PurS protein	CYTOPLASMIQUE	6.3.2.6,6.3.5.3	ko:K01923,ko:K01952	F
srn_3820_SprX	sRNA	1	0	29	1	0	25	0.953642366666667	0.0402832099361922	20	0.935982366666667	0.056323817539859	23	0.1589404	0.27529284817532	38	0.3090508	0.26968637713878	88	0.258278133333333	0.0374625879779414	6	0	0	<6		2035228	2035378	151	-		#N/A
SAOUHSC_01268	CDS	0.989795933333333	0.0176739619104866	29	0.729024966666667	0.178379642883037	25	1	0	43	0.9739229	0.029325416345041	29	0	0	<6	0	0	<6	0.212018133333333	0	19	0	0	<6		1223523	1223816	294	+	hypothetical protein	CYTOPLASMIQUE			S
SAOUHSC_00244	CDS	0.793044933333333	0.178595062119375	29	0.6904156	0.198837271657939	26	0.8346056	0.136292725374504	21	0.7336726	0.0903337866530019	16	0	0	<6	0	0	<6	0	0	<6	0	0	<6		263760	264152	393	+	hypothetical protein	CYTOPLASMIQUE
SAOUHSC_01389	CDS	0.781504066666667	0.0593360503884724	29	0.5311653	0.295626938331342	30	0.7245935	0.258451988479486	26	0.543360433333333	0.152835976969048	30	0	0	<6	0.0254065	0.0440053488424987	55	0.0159214	0	15	0	0	<6	pstS	1331363	1332346	984	-	phosphate ABC transporter, periplasmic phosphate-binding protein, putative	PSE	0	ko:K02040	P
SAOUHSC_00426	CDS	0.608540933333333	0.05359125358828	29	0.355081066666667	0.252394200074962	30	0.6370107	0.0988857325972253	29	0.513246333333333	0.0157521938044621	35	0	0	<6	0	0	<6	0.0695927333333333	0.0629098761086048	16	0	0	11	metQ	426435	427277	843	+	ABC transporter, substrate-binding protein, putative	PSE	0	ko:K02073	P
SAOUHSC_00314	CDS	0.813492033333333	0.132786547993551	29	0.703174566666667	0.111193292204581	40	0.888095233333333	0.0997729400647457	22	0.8357143	0.0686771955470664	36	0.0579365	0.100348961612714	27	0.2230159	0.255886872554514	87	0.231746033333333	0.234018686289963	58	0.0523809666666667	0.0907264956162385	215	mepR	328838	329257	420	+	hypothetical protein	CYTOPLASMIQUE	0	ko:K18909	K
SAOUHSC_00961	CDS	0.739485266666667	0.170963819858248	29	0.8895166	0.213208380576867	349	0.840552433333333	0.0916875054291659	22	0.905838066666667	0.100290195786843	411	0.174513466666667	0.153103186630531	386	0.0225988666666667	0.0391423852601414	77	0.260514733333333	0.0998738123844534	43	0	0	<6	comK	938930	939460	531	-	hypothetical protein	CYTOPLASMIQUE	0	ko:K02250	K
srn_1840_srd156	sRNA	0.8700565	0.225068744113326	30	1	0.225068744113326	10	1	0	18	1	0	27	0	0	<6	0	0	<6	0.118644066666667	0.251682072262646	212	0	0	<6		744183	744241	59	+		#N/A
SAOUHSC_01087	CDS	0.9671202	0.0569494841427032	30	0.726757366666667	0.288019794595111	12	1	0	40	0.9217687	0.135500586342163	20	0.0566893333333333	0.0981888055805413	31	0	0	<6	0	0	21	0	0	<6	isdF	1048947	1049240	294	+	iron compound ABC transporter, permease protein	MEMBRANE	0	ko:K02015	P
SAOUHSC_00538	CDS	0.8016569	0.157123539497301	30	0.505360633333333	0.304186078415318	19	0.9371345	0.0570738034632352	26	0.555555566666667	0.169760660104641	19	0.0365497	0.0633059374014002	464	0.0365497	0.0633059374014002	39	0.0360623666666667	0.0764998320469071	<6	0.0370370333333333	0.0641500234949554	425	gph	543109	543792	684	+	haloacid dehalogenase-like hydrolase, putative	CYTOPLASMIQUE	3.1.3.18	ko:K01091,ko:K07025,ko:K11777	S
SAOUHSC_00764	CDS	0.868055566666667	0.189395301289296	30	0.730034733333333	0.293131705581518	21	0.921006933333333	0.136820004912342	29	0.9045139	0.084357830214628	27	0.119791666666667	0.207485252990022	45	0.0607639	0.105246162066035	17	0.2204861	0.20255660645717	18	0	0	<6	degV	746397	746780	384	+	hypothetical protein	CYTOPLASMIQUE			S
SAOUHSC_01572	CDS	0.959927133333333	0.0694082410715999	30	0.7859745	0.299501402183897	22	0.985428066666667	0.0252393288978398	28	0.983606566666667	0.0283942594438265	32	0.0646630333333333	0.111999659104853	78	0	0	11	0.245901633333333	0.146830935245421	52	0	0	<6		1502987	1503352	366	+	hypothetical protein	CYTOPLASMIQUE
srn_9110_srd75	sRNA	0	0	30	0	0	25	0.666666666666667	0.577350269189626	28	0.570512866666667	0.241981856113973	15	0	0	<6	0.333333333333333	0.577350269189626	34	0	0	122	0	0	100		382234	382285	52	-		#N/A
SAOUHSC_02188	CDS	0.999007933333333	0.00171830987116216	30	0.810515866666667	0.116224005334971	25	1	0	30	0.927579333333333	0.10549044799551	29	0	0	<6	0	0	<6	0.148809533333333	0.315672690375617	30	0	0	<6		2051146	2051481	336	-	phage head-tail adaptor, putative	CYTOPLASMIQUE			S
SAOUHSC_00402	CDS	0.824582833333333	0.257716064313894	30	0.540903533333333	0.169847951371602	28	0.976801	0.0159666468301895	35	0.5901506	0.157169639066297	22	0	0	8	0	0	<6	0.0443630333333333	0.0941082051120145	26	0	0	<6		405465	406283	819	+	hypothetical protein	PSE			M
SAOUHSC_01511	CDS	0.663299666666667	0.179436699581673	30	0.314253633333333	0.171846699021696	29	0.833146333333333	0.14013159410102	32	0.395809966666667	0.0203675904849674	42	0	0	70	0	0	<6	0.0437710333333333	0	52	0	0	<6		1460355	1461245	891	-	hypothetical protein	CYTOPLASMIQUE			S
SAOUHSC_01926	CDS	0.78125	0.131426592509849	30	0.852430566666667	0.167336731943826	36	0.928819433333333	0.050249864681045	29	0.786458333333333	0.118682561259957	23	0	0	<6	0	0	<6	0.0434027666666667	0	7	0	0	<6		1831476	1831859	384	-	hypothetical protein	MEMBRANE
srn_4040_Sau6469	sRNA	0.757142866666667	0.420640893913863	30	0.333333333333333	0.517121805412084	38	0.485714266666667	0.429285106726454	35	0.114285733333333	0.197948696713601	29	0	0	21	0	0	<6	0	0	60	0.2952381	0.511367389530101	17		2197631	2197700	70	+		#N/A
SAOUHSC_01118	CDS	0.785907866666667	0.161445769974483	30	0.627371266666667	0.251211617268795	40	0.673441733333333	0.10556070040097	17	0.783197833333333	0.175425861957703	28	0	0	118	0.0108401	0.0187756039591274	59	0.0609756	0.129348780740755	64	0.098916	0.171327537681483	77		1074500	1074745	246	+	hypothetical protein	CYTOPLASMIQUE
SAOUHSC_02169	CDS	0.844444433333333	0.0851432698166058	30	0.7348148	0.344303462665268	40	0.940740766666667	0.0772787871702405	29	0.834074066666667	0.0469479967974495	48	0.1644444	0	134	0.0562963	0.0975080518781398	19	0.154814833333333	0.119422486457137	39	0	0	<6	chp	2034146	2034595	450	+	chemotaxis-inhibiting protein CHIPS	SECRETED
SAOUHSC_02827	CDS	0.905263166666667	0.164089008681518	30	0.982456133333333	0.164089008681518	40	1	0	46	0.9368421	0.109392691699354	48	0	0	<6	0	0	<6	0.235087733333333	0.186080735612811	20	0	0	<6	yjdJ	2605736	2606020	285	+	hypothetical protein	CYTOPLASMIQUE	0	ko:K06975	S
SAOUHSC_00823	CDS	0.8553792	0.148274073736745	30	0.8042328	0.0855333866542377	48	0.691358033333333	0.124797432121192	27	0.8712522	0.114257987250738	51	0.0246913666666667	0.0427667015749793	7	0.208112866666667	0.229981249180392	<6	0.280423266666667	0.205771820991226	22	0.0246913666666667	0.0427667015749793	51		803182	803370	189	-	hypothetical protein	MEMBRANE
SAOUHSC_01307	CDS	0.784600366666667	0.189805894070794	30	0.7608837	0.182141291320749	63	0.840480833333333	0.113732003973215	35	0.783625733333333	0.147415349561242	50	0.0480831666666667	0.0832824876554689	27	0.0246913666666667	0.0427667015749793	61	0.116959066666667	0.0516890814406679	33	0	0	<6	ltaE	1252408	1253433	1026	-	hypothetical protein	CYTOPLASMIQUE	4.1.2.48	ko:K01620	E
SAOUHSC_01523	CDS	0.618686866666667	0.288273818771673	30	0.691287866666667	0.345199791046784	90	0.702651533333333	0.117374975903612	31	0.669823233333333	0.0968340594806567	77	0.0528198666666667	0.0914866927156804	75	0.0484007	0.0731706324827796	283	0.0696548666666667	0	32	0	0	<6		1470891	1472474	1584	-	SLT orf 527-like protein	CYTOPLASMIQUE			S
SAOUHSC_01694	CDS	0.672245466666667	0.320171054460679	30	0.403998133333333	0.323144350038452	107	0.8702929	0.114135553789037	35	0.548117166666667	0.12806204924818	106	0.0348675	0.0603922815329078	253	0.0599721	0.0536007724657957	316	0	0	54	0	0	285	yqeM	1604918	1605634	717	-	hypothetical protein	CYTOPLASMIQUE			Q
SAOUHSC_02874	CDS	0.927536233333333	0.125510925574483	31	0.6763285	0.311622314325675	17	0.995169066666667	0.00836742198131139	23	0.9468599	0.0920413531192909	22	0	0	<6	0.120772933333333	0.209184856712462	110	0.468599033333333	0.0102478864477023	97	0.0547504	0.0948304745347191	189	copZ	2647869	2648075	207	+	cation transporter E1-E2 family ATPase	CYTOPLASMIQUE	0	ko:K07213	P
SAOUHSC_01851	CDS	0.906432766666667	0.065838137947039	31	0.856725166666667	0	17	0.888888933333333	0.0354513272541852	24	0.885964933333333	0.099629953601632	22	0	0	<6	0	0	<6	0	0	<6	0	0	<6		1757408	1757521	114	-	hypothetical protein	CYTOPLASMIQUE
SAOUHSC_02211	CDS	0.9937276	0.010864115485395	31	0.660394233333333	0.250966453832466	17	1	0	46	0.7921147	0.0721980121335068	19	0	0	<6	0	0	<6	0.130824366666667	0	8	0	0	<6		2061857	2062228	372	-	phi PVL orf 50-like protein	CYTOPLASMIQUE			S
SAOUHSC_00662	CDS	0.807303833333333	0.217675339604979	31	0.542346533333333	0.256350215757799	36	0.887334866666667	0.0259918391731584	28	0.8749029	0.0226399187498542	48	0	0	37	0	0	<6	0.0341880333333333	0.0725237706162952	<6	0.0310800333333333	0.0538321968342676	8		649893	650321	429	+	hypothetical protein	CYTOPLASMIQUE
SAOUHSC_02701	CDS	1	0	31	1	0	37	1	0	46	1	0	38	0.224537033333333	0.38890954991412	40	0.1736111	0.300703245957921	85	0.537037033333333	0.43212080286837	61	0	0	<6		2484250	2484393	144	-	hypothetical protein	CYTOPLASMIQUE
SAOUHSC_02737	CDS	0.5982003	0.184770029642228	31	0.519170566666667	0.284837495233867	42	0.622065733333333	0.13532308333231	30	0.6412363	0.207352665223744	42	0.0289515	0.0501454689553303	110	0.0293427333333333	0.0508231049662782	266	0.196791866666667	0.133619917831156	431	0	0	101		2516694	2517545	852	-	epimerase/dehydratase, putative	CYTOPLASMIQUE			GM
SAOUHSC_01516	CDS	0.289328966666667	0.0901016236317823	31	0.150715066666667	0.132958679360469	43	0.1628163	0.141041671038704	25	0.0605060666666667	0.104799581632816	33	0	0	52	0	0	28	0	0	59	0	0	<6	xhlB	1465880	1466182	303	-	holin protein	CYTOPLASMIQUE			S
srn_5110_srd411	sRNA	0.2626728	0.0935381754659026	31	0.754224233333333	0.300683136040783	50	0.348694333333333	0.286468945583921	25	0.4500768	0.194223867275909	43	0	0	76	0	0	<6	0.0860215	0	132	0.0522273333333333	0.0904603948771689	190		2810742	2810958	217	-		#N/A
SAOUHSC_02569	CDS	0.3109319	0.24809344005469	31	0.264336933333333	0.300920229302224	53	0.446684566666667	0.0772858619612503	22	0.3176523	0.237296189763152	54	0.0094086	0.0162961732280925	37	0.0094086	0.0162961732280925	118	0.0501792333333333	0.0152066141721292	58	0	0	<6		2358664	2359407	744	-	hypothetical protein	CYTOPLASMIQUE			K
SAOUHSC_01656	CDS	0.6975309	0.101860623429812	31	0.737268533333333	0.224460470081422	60	0.860725333333333	0.119618661120928	32	0.726851866666667	0.0584576443661848	54	0.0285493666666667	0.04944895359058	42	0.0289352	0.050117236527167	38	0.123842566666667	0.0605623523057435	30	0.029321	0.050785461728727	119	znuB	1568411	1569274	864	-	hypothetical protein	MEMBRANE	0	ko:K09816	P
SAOUHSC_00293	CDS	0.7032487	0.195012222817033	31	0.784329766666667	0.24256948236056	81	0.816270833333333	0.11572667388037	36	0.807534833333333	0.133647766398893	89	0	0	<6	0.0816271	0.0944600704975917	216	0.0404040666666667	0	67	0.0406770666666667	0.0352297531172634	281	nupC	305786	307006	1221	+	hypothetical protein	MEMBRANE	0	ko:K03317,ko:K11535,ko:K16323	F
SAOUHSC_02281	CDS	0.647720533333333	0.255494968895834	31	0.6204855	0.240466674361105	96	0.722518266666667	0.0713441547486781	30	0.719557933333333	0.0422086833764491	91	0.0146043	0.0252953896089782	74	0.0148016666666667	0.0256372387033653	836	0.155516066666667	0.0322363617581916	201	0.0148016666666667	0.0256372387033653	151	ilvD	2111806	2113494	1689	+	dihydroxy-acid dehydratase	CYTOPLASMIQUE	4.2.1.9	ko:K01687,ko:K16786	E
srn_2040_srd176	sRNA	0.313390333333333	0.31627784806452	31	0.219373233333333	0.296077053720958	97	0	0	43	0.225071233333333	0.250987288068068	158	0	0	66	0	0	<6	0	0	20	0	0	<6		824800	824916	117	-		#N/A
SAOUHSC_02784	CDS	0.9363426	0.110257851077735	32	0.680555533333333	0.111382058532617	24	0.884259266666667	0.104301607843136	46	0.854166666666667	0.116668736754125	15	0	0	<6	0	0	<6	0.131944433333333	0	14	0	0	<6		2558015	2558302	288	-	hypothetical protein	CYTOPLASMIQUE
SAOUHSC_00028	CDS	0.355555566666667	0.308720989140362	32	0.2074074	0.331848534540298	28	0.0938271666666667	0.1625134197969	35	0.5037037	0.359240167037554	46	0	0	44	0	0	<6	0.0345679	0	29	0	0	<6		34375	34509	135	-	hypothetical protein	MEMBRANE
SAOUHSC_01900	CDS	0.504192866666667	0.0995089353651393	32	0.4245283	0.212841840608537	30	0.465932933333333	0.161401722023847	26	0.418239	0.0415998470981565	30	0.118448666666667	0.117928044109717	95	0.0393081666666667	0.068083741819052	30	0.168763066666667	0.0778262229470569	63	0	0	<6		1810087	1810722	636	+	hypothetical protein	MEMBRANE	0	ko:K07052	S
SAOUHSC_02715	CDS	0.595535933333333	0.232729119733443	32	0.3532009	0.257584694771454	60	0.673779766666667	0.0824704749326893	25	0.487122866666667	0.134097761698334	89	0	0	19	0	0	39	0.0424331666666667	0.0385032370278136	82	0.0012264	0.00212418711040247	376	bioA	2495987	2497345	1359	-	adenosylmethionine-8-amino-7-oxononanoate aminotransferase	CYTOPLASMIQUE	2.6.1.105,2.6.1.62	ko:K00833,ko:K19563	H
SAOUHSC_00821	CDS	0.989473666666667	0.0182321441507392	32	0.9976608	0.0182321441507392	70	0.998830433333333	0.00202574888950566	25	0.9614035	0.0668510989943322	108	0.0573099333333333	0.0992637163117185	13	0	0	<6	0	0	15	0	0	<6		802053	802337	285	-	hypothetical protein	CYTOPLASMIQUE
SAOUHSC_02249	CDS	0.608066966666667	0.196298337673612	32	0.843987833333333	0.230416488968158	78	0.6156773	0.210570294019052	30	0.777016766666667	0.129481129466434	90	0	0	<6	0	0	48	0	0	<6	0.0563166	0.0975432125095334	6		2084504	2084941	438	-	hypothetical protein	MEMBRANE
SAOUHSC_00033	CDS	0.8527337	0.142834688458372	32	0.8170194	0.177618446207491	111	0.9435626	0.0658901568223206	34	0.988977066666667	0.0190922805817779	122	0.0802469	0.138991707949899	121	0.0630511666666667	0.0547998254800445	23	0.326719566666667	0.218866377918629	150	0	0	100	yrkJ	37218	37973	756	-	hypothetical protein	MEMBRANE	0	ko:K07090	S
SAOUHSC_02774	CDS	0.9196218	0.13308243709472	32	0.951142633333333	0.118258433935189	190	0.920409766666667	0.0816316484220632	33	1	0	245	0.0591016666666667	0.102367089478667	137	0.244286833333333	0.28535103621407	243	0.270291533333333	0.193911094686315	102	0.118991333333333	0.103056296170265	260		2551738	2552160	423	-	hypothetical protein	CYTOPLASMIQUE			S
SAOUHSC_02688	CDS	1	0	33	0.852459033333333	0.123928514494406	13	1	0	39	0.668488166666667	0.260772736607689	8	0	0	<6	0.322404366666667	0.29023543725018	133	0.213114766666667	0.452084690042966	27	0	0	<6		2474417	2474599	183	-	hypothetical protein	MEMBRANE
SAOUHSC_02799	CDS	0.9854621	0.0251803814353556	33	0.658359333333333	0.183879772835957	15	0.969885766666667	0.0521593821643176	35	0.664589833333333	0.318753189611843	12	0	0	<6	0	0	<6	0.0789200333333333	0.167414672224405	12	0.0778816333333333	0.134894945909783	144	sarT	2575197	2575517	321	-	staphylococcal accessory regulator T, putative	CYTOPLASMIQUE			K
SAOUHSC_01338	CDS	0.802083366666667	0.102239090923988	33	0.674768533333333	0.343317182644072	24	0.871527766666667	0.0193325440851258	35	0.707175933333333	0.0203453491111196	23	0.0682870333333333	0.118276611231483	41	0.214120366666667	0.195135578593252	42	0.184027766666667	0.186597630669859	48	0.0856481333333333	0.148346918506767	43	yneF	1278774	1279061	288	+	hypothetical protein	MEMBRANE	0	ko:K09976	S
SAOUHSC_00884	CDS	1	0	33	0.908163266666667	0.159065888134488	28	1	0	31	0.954648533333333	0.0442612841414857	23	0.270975066666667	0.170283345860901	80	0.270975066666667	0.301444453799209	46	0.339002266666667	0.276589342944518	44	0.1111111	0.133015961666147	209	mnhF1	848527	848820	294	-	putative monovalent cation/H+ antiporter subunit F	MEMBRANE	0	ko:K05563,ko:K05570	P
SAOUHSC_02616	CDS	0.3172043	0.157573695510101	33	0.340501766666667	0.118564348018112	32	0.4318996	0.164162016698504	51	0.250896033333333	0.0627751844222168	20	0	0	<6	0	0	<6	0.0501792	0.106446157783548	<6	0	0	<6		2405929	2406114	186	-	hypothetical protein	CYTOPLASMIQUE
SAOUHSC_00105	CDS	0.760362233333333	0.209782560867493	33	0.5572971	0.333423979093421	41	0.9028213	0.0957696128147128	34	0.633925466666667	0.163291560488971	45	0.025775	0.0446436095650878	174	0	0	<6	0.025775	0	29	0.025775	0.0446436095650878	12	phnD	109108	110064	957	-	phosphonate ABC transporter, substrate-binding protein, putative	PSE	0	ko:K02044	P
srn_4720_srd383	sRNA	0	0	33	0.0450450333333333	0.078020286361967	45	0	0	25	0.0450450333333333	0.078020286361967	59	0	0	564	0	0	9	0	0	76	0	0	<6		2580123	2580677	555	+		#N/A
SAOUHSC_00774	CDS	0.904249866666667	0.15789217764957	33	0.786482333333333	0.176404007063171	48	0.945724533333333	0.0913601772787976	36	0.840245766666667	0.144491266834032	50	0.0527393666666667	0.0913472626256711	44	0	0	<6	0.0378904333333333	0	10	0	0	113	yfbR	755318	755968	651	+	hypothetical protein	CYTOPLASMIQUE	0	ko:K07023	S
SAOUHSC_00274	CDS	0.921490366666667	0.0764064903303595	33	0.771789733333333	0.248925513810564	58	0.945442433333333	0.0618547850732935	39	0.9387891	0.0548206064387289	48	0	0	<6	0	0	<6	0.0485695333333333	0.103031539137198	<6	0	0	<6	essG	292051	292551	501	+	hypothetical protein	CYTOPLASMIQUE			S
SAOUHSC_00102	CDS	0.569852933333333	0.1456013981638	33	0.3868464	0.176063005573658	80	0.6343954	0.0484701524869687	27	0.2279412	0.197862614400093	63	0.0302287666666667	0.0523577597168112	156	0.061683	0.106838089963271	129	0.119281066666667	0.188041896270432	114	0	0	107	phnE	106507	107322	816	-	phosphonates ABC transporter, permease protein CC0363, putative	MEMBRANE	3.6.1.63	ko:K02042,ko:K06162	P
SAOUHSC_00747	CDS	0.6454197	0.205958539760895	33	0.536050166666667	0.422814171124412	87	0.965168933333333	0.0335247676330998	46	0.728317633333333	0.139282062526096	83	0	0	71	0	0	<6	0.0773249666666667	0.0546769611445717	273	0	0	<6	sstB	732002	732958	957	+	hypothetical protein	MEMBRANE	0	ko:K02015	P
SAOUHSC_00142	CDS	0.472709533333333	0.0726562392779406	33	0.423326833333333	0.316856113193234	128	0.5188434	0.110894320596368	29	0.516244333333333	0.0592568011720455	95	0.0237167	0.0410785293878688	24	0.0113710333333333	0.0196952074678926	817	0.0227420333333333	0	<6	0.0243664666666667	0.0422039582676001	35	fdh	145937	146962	1026	+	formate dehydrogenase	CYTOPLASMIQUE	1.17.1.9	ko:K00122	C
SAOUHSC_01319	CDS	0.342251133333333	0.0161736161888223	33	0.4661364	0.1687972996417	154	0.2738009	0.0341478098643239	30	0.528079033333333	0.143597856850871	209	0.0356712666666667	0.0308922231185024	118	0.0180766333333333	0.0313096473631265	15	0.0349482	0.0363012358005206	34	0.0180766333333333	0.0313096473631265	215	lysC	1261846	1263228	1383	-	aspartate kinase	CYTOPLASMIQUE	2.7.2.4	ko:K00928	E
srn_0760_srd51	sRNA	1	0	34	0.900537633333333	0.172273872507712	13	1	0	34	1	0	23	0	0	<6	0.0564516	0.0977770393685552	14	0.102150533333333	0	<6	0	0	<6		294459	294582	124	+		#N/A
srn_2110_srd182	sRNA	0.086758	0.150269263963061	34	0	0	22	0.159817366666667	0.0481080540315583	40	0	0	25	0	0	15	0	0	<6	0	0	25	0	0	94		873578	873650	73	-		#N/A
srn_2550_Teg80	sRNA	1	0	34	0.7148847	0.249229151132855	22	1	0	66	0.884696	0.102253674118635	33	0.0209643666666667	0.03631134821517	7	0.081761	0.0741498509742939	<6	0.102725366666667	0.0756025842522595	23	0	0	<6		1106915	1107073	159	+		#N/A
SAOUHSC_00817	CDS	0.707006333333333	0.0515272095258742	34	0.515215866666667	0.283710401125026	32	0.8188252	0.145931647135534	39	0.6220807	0.309564055144844	57	0.1755131	0.303997606593917	131	0.133757966666667	0.127865363086034	263	0.435244166666667	0.514941886696373	282	0.0785562666666667	0.136063445119596	210		799223	799693	471	+	hypothetical protein	SECRETED			S
SAOUHSC_02241	CDS	0.623729933333333	0.189001268101416	34	0.496230733333333	0.265489177805543	32	0.691576533333333	0.107723842583726	40	0.5044248	0.237973085126638	30	0.0249098666666667	0.0431451546764331	85	0	0	<6	0.0308095666666667	0.0139057498267803	<6	0	0	<6	lukG	2075693	2076709	1017	-	hypothetical protein	SECRETED	0	ko:K11032,ko:K11038	M
SAOUHSC_00395	CDS	0.578460066666667	0.0367635368919169	34	0.438109133333333	0.23103271902978	35	0.710038966666667	0.124889554027002	30	0.723684233333333	0.137465740567217	47	0	0	<6	0.0307017666666667	0.0531770197487912	45	0.0657894666666667	0	14	0	0	<6	set14	398418	399101	684	+	superantigen-like protein	SECRETED			S
SAOUHSC_01543	CDS	1	0	34	0.870561266666667	0.224194462600693	35	1	0	38	0.9862543	0.0238082507855995	27	0	0	<6	0	0	<6	0.0973654	0	<6	0.0332188	0.057536649366469	105		1490389	1490679	291	-	phi related protein	CYTOPLASMIQUE			S
SAOUHSC_01394	CDS	0.767827533333333	0.114970397102486	34	0.6307352	0.267473044080414	65	0.8615257	0.0790081037288581	36	0.852681066666667	0.0493651076314368	79	0.0414594	0.0359048936256606	203	0.0610834666666667	0.105799667769107	41	0.0207297	0.0439743343258883	54	0	0	<6	lysC	1336828	1338033	1206	+	aspartate kinase	CYTOPLASMIQUE	1.1.1.3,2.7.2.4	ko:K00928,ko:K12524	E
SAOUHSC_00340	CDS	0.6838932	0.128164079239544	34	0.7464829	0.258681029114474	71	0.787539466666667	0.16382495340974	43	0.841803033333333	0.0502555711819429	81	0.114556433333333	0.0872749169116954	517	0.0427792333333333	0.0370504057044364	656	0.288257233333333	0.152871465634385	317	0.0485214	0.0840415300543725	44	metC	353960	355120	1161	-	trans-sulfuration enzyme family protein	PSE	2.5.1.48,4.4.1.1,4.4.1.2,4.4.1.8	ko:K01739,ko:K01760,ko:K17217	E
SAOUHSC_00828	CDS	0.6580367	0.118976974942927	34	0.6030205	0.0653956402050117	75	0.5857605	0.060132376466343	33	0.619201733333333	0.111923744811917	68	0.190399166666667	0.0636095962252814	66	0.0404530666666667	0.0700667667886376	33	0.233549066666667	0.234558067342652	344	0	0	<6	argO	805315	805932	618	-	hypothetical protein	MEMBRANE	0	ko:K06895	S
SAOUHSC_03028	CDS	0.821505366666667	0.0205148137018919	34	0.869534033333333	0.0397897849813659	123	0.787096766666667	0.044438662090609	17	0.848028666666667	0.0259256476351765	99	0.0530466	0.0918794063687832	10	0.197849466666667	0.219776105749859	238	0.227957	0.225057663473342	27	0.0530466	0.0918794063687832	10		2800600	2801064	465	+	hypothetical protein	CYTOPLASMIQUE			S
SAOUHSC_00359	CDS	0.705040133333333	0.283917954915752	34	0.434135166666667	0.218348313746935	177	0.8465063	0.169715038934415	42	0.439862566666667	0.299240512356772	199	0	0	45	0	0	89	0.0859106333333333	0	85	0	0	15		367373	367954	582	+	phosphoglycerate mutase family protein	CYTOPLASMIQUE	3.1.3.73,5.4.2.11	ko:K01834,ko:K02226	G
srn_4140_srd338	sRNA	1	0	34	1	0	266	1	0	78	1	0	203	0.803921566666667	0.255701973102367	32	1	0	346	1	0	117	0.808823533333333	0.318476563836028	215		2240615	2240682	68	+		#N/A
SAOUHSC_03015	CDS	0.9023199	0.0189550173041335	35	0.324786333333333	0.484010067861427	12	0.881155866666667	0.0941464684319244	36	0.344322366666667	0.172368910982646	19	0	0	<6	0	0	80	0.0301180333333333	0	18	0	0	65	hisZ	2788279	2789097	819	-	ATP phosphoribosyltransferase regulatory subunit	CYTOPLASMIQUE	2.4.2.17,6.1.1.21	ko:K00765,ko:K01892,ko:K02502	E
srn_4320_srd350	sRNA	0	0	35	0.154411766666667	0	20	0.5245098	0.487313831515575	49	0	0	27	0	0	<6	0.115196066666667	0.199525440298758	100	0.1642157	0.348354105141887	151	0	0	75		2353012	2353147	136	-		#N/A
SAOUHSC_00265	CDS	1	0	35	0.825396833333333	0.115470053837926	24	1	0	61	1	0	31	0	0	<6	0.0698412666666667	0.120968622331633	82	0.0095238	0	<6	0	0	<6	esxB	286255	286569	315	+	hypothetical protein	CYTOPLASMIQUE
SAOUHSC_02332	CDS	0.666666633333333	0.0131216127729534	35	0.628787866666667	0.0515670838206247	28	0.6515151	0	48	0.6515151	0	25	0.189393933333333	0.328039915178646	35	0	0	<6	0	0	<6	0	0	<6		2162336	2162467	132	-	hypothetical protein	CYTOPLASMIQUE
SAOUHSC_02014	CDS	1	0	35	0.853909466666667	0	31	1	0	30	0.9526749	0.0819694776732779	34	0	0	<6	0	0	<6	0.244855966666667	0	15	0	0	<6		1922968	1923129	162	-	hypothetical protein	CYTOPLASMIQUE
SAOUHSC_02970	CDS	0.780740766666667	0.245465858496133	35	0.7037037	0.15910755492095	40	0.811851833333333	0.25288785414421	33	0.7274074	0.0596422698588006	44	0	0	<6	0	0	<6	0.0377777666666667	0.0801387449642493	24	0	0	<6	argR	2731858	2732307	450	-	hypothetical protein	CYTOPLASMIQUE	0	ko:K03402	K
SAOUHSC_01551	CDS	1	0	35	1	0	42	1	0	30	1	0	44	0.1957672	0.339078736855498	24	0.186948866666667	0.199403756096452	31	0.3756614	0.0673435063373226	27	0	0	<6		1494119	1494307	189	-	hypothetical protein	CYTOPLASMIQUE			S
SAOUHSC_02214	CDS	0.917417433333333	0.143037201286111	35	0.8948949	0.164296089846726	46	1	0	38	0.953453433333333	0.0403733796133459	60	0	0	<6	0.1126126	0.195050744772431	28	0.2117117	0	6	0	0	<6		2062834	2063055	222	-	hypothetical protein	CYTOPLASMIQUE			S
SAOUHSC_00389	CDS	0.4390507	0.0837890045714233	35	0.398417833333333	0.113146959046734	48	0.5185185	0.139594099702351	25	0.430061133333333	0.0706751539595309	35	0.1384394	0.100586226355749	254	0.0798274	0	56	0.154620633333333	0.0961115800444723	46	0	0	<6	set9	391681	392607	927	+	superantigen-like protein	SECRETED			S
SAOUHSC_01651	CDS	1	0	35	0.7688889	0.233365043242148	49	0.871111133333333	0.120983618113583	36	0.9088889	0.124781271149279	36	0	0	<6	0	0	<6	0	0	<6	0.117777766666667	0.203997075868659	15	rpmG	1564681	1564830	150	-	50S ribosomal protein L33	CYTOPLASMIQUE	0	ko:K02913	J
SAOUHSC_00172	CDS	0.586563333333333	0.293495014846749	35	0.7282515	0.387915455642661	61	0.791989666666667	0.0447744334209081	30	0.793281666666667	0.277389899112735	73	0.0314384	0.0544529061086734	92	0.0645995	0.111889616143546	52	0.0680448	0.0575552392973915	47	0	0	214		188732	189505	774	-	hypothetical protein	PSE			M
SAOUHSC_00383	CDS	0.861967733333333	0.10304142902718	35	0.671561433333333	0.267048226433298	64	0.875183566666667	0.11174543276825	29	0.8384728	0.147106988306369	88	0.0729319666666667	0.0631652035891861	112	0.0758688333333333	0.131408674044309	148	0.2760646	0.0747601372331539	120	0.0372002	0.0644326364517238	247	set6	388294	388974	681	+	superantigen-like protein	SECRETED			S
SAOUHSC_02416	CDS	0.9749104	0.02172823097079	35	0.967741933333333	0.0310403134625495	65	0.955197133333333	0.0164250205583839	41	0.985663066666667	0.0248322969580612	105	0.2670251	0.231266143594193	141	0.394265266666667	0.392485424592256	111	0.1344086	0.285123697529371	<6	0.2670251	0.46250104009616	42		2244539	2244724	186	-	hypothetical protein	CYTOPLASMIQUE
SAOUHSC_01897	CDS	0.566878966666667	0.111843491409439	35	0.7147912	0.274017019218631	68	0.6234961	0.114222902103431	50	0.753715466666667	0.0209105262909218	98	0	0	<6	0	0	14	0.0990799666666667	0.0975837056522245	17	0	0	<6	sigS	1808335	1808805	471	+	hypothetical protein	CYTOPLASMIQUE	2.7.7.6	ko:K00960	K
SAOUHSC_01325	CDS	0.609523833333333	0.342195107320258	35	0.3777778	0.0469797898041275	75	0.5968254	0.298952533513315	29	0.568253966666667	0.203447241801218	66	0.0952381	0.164957228016325	23	0.0888889	0.153960091028909	6	0.0888889	0	11	0	0	<6		1268125	1268229	105	-	hypothetical protein	CYTOPLASMIQUE
SAOUHSC_01127	CDS	0.884756633333333	0.180857383565348	35	0.978879666666667	0.178442458219963	153	0.968319566666667	0.0347642558839296	35	0.993572066666667	0.0111335071209989	158	0.136363666666667	0.118096407641271	159	0	0	<6	0	0	16	0.0344352666666667	0.0596436314388496	75		1080460	1081185	726	-	superantigen-like protein	SECRETED			S
SAOUHSC_02812	CDS	0.790567533333333	0.310829944132517	35	0.908073566666667	0.289652110812028	239	0.934452433333333	0.051283757354774	44	0.932853733333333	0.116300745405235	276	0.0599520333333333	0.103839967750396	26	0	0	<6	0.1191047	0.127177467947766	7	0	0	<6	ydaT	2590645	2591061	417	-	hypothetical protein	CYTOPLASMIQUE
SAOUHSC_01902	CDS	1	0	36	0.7227723	0.0514470474021915	19	0.9790979	0.0362034991848854	31	0.7557756	0.136036055863179	25	0	0	<6	0.0825082666666667	0.142908509911108	77	0	0	<6	0	0	<6		1812135	1812437	303	+	hypothetical protein	MEMBRANE
srn_4300_srd349	sRNA	0.178605533333333	0.16350799392361	36	0.0716332333333333	0.12407239964377	20	0.139446033333333	0.241527614647277	35	0.112702966666667	0.195207264430408	19	0	0	12	0	0	39	0	0	16	0	0	43		2335517	2335865	349	+		#N/A
srn_4700_Sau6987	sRNA	0.919540233333333	0.102163156808427	36	0.7854406	0.174066169905882	23	0.8275862	0.150306868428525	35	0.789272033333333	0.184744267928732	18	0.229885066666667	0.398172615368025	8	0.467432966666667	0.404971976225718	105	0.524904233333333	0.292595907018203	135	0	0	<6		2565238	2565324	87	-		#N/A
SAOUHSC_01353	CDS	0.0505050666666667	0.08747734150632	36	0.178451166666667	0	29	0.3804714	0.533189191271804	30	0.0303030333333333	0.0440292955826383	23	0	0	14	0	0	109	0	0	<6	0	0	64		1296727	1296825	99	-	hypothetical protein	CYTOPLASMIQUE
IM26_01675	CDS	0.949864466666667	0.0479405103435845	36	0.664634133333333	0.475463508606605	32	0.952574533333333	0.0821433178393308	34	0.918699166666667	0.0706721249257678	38	0	0	<6	0.049458	0.0856637688407415	47	0	0	12	0	0	<6		391333	391824	492	+	hypothetical protein	#N/A
SAOUHSC_02419	CDS	0.844585066666667	0.0696628580820751	36	0.401547133333333	0.274864081164297	43	0.841772133333333	0.137519752159366	32	0.220815733333333	0.113930599797435	37	0	0	<6	0	0	<6	0	0	21	0	0	<6	sepA	2247791	2248264	474	-	hypothetical protein	MEMBRANE			U
srn_4510_Teg25as	sRNA	0.542372866666667	0.505357674809291	36	0.3135593	0.478969742369122	45	0.0310734333333333	0.0538207652989377	34	0.265536733333333	0.229961556704601	36	0	0	261	0	0	195	0	0	73	0	0	<6		2480879	2480996	118	+		#N/A
SAOUHSC_01712	CDS	0.930199433333333	0.120898127863765	36	0.737891766666667	0.196643124966117	53	0.987179466666667	0.0222058151134637	46	0.8333333	0.0716086815739545	29	0	0	<6	0	0	<6	0	0	<6	0	0	<6	ybgJ	1618865	1619566	702	-	hypothetical protein	CYTOPLASMIQUE	3.5.1.54	ko:K01457,ko:K06351,ko:K07160	E
SAOUHSC_00733	CDS	0.565313166666667	0.169830861690398	36	0.6531319	0.361809063737523	61	0.7374882	0.0983283483619548	40	0.572237966666667	0.136216488460441	57	0.0236071666666667	0.0408888120894131	63	0	0	64	0.0941139333333333	0.0494106419703286	8	0	0	<6	hisC	718986	720044	1059	+	histidinol-phosphate aminotransferase	CYTOPLASMIQUE	2.6.1.9	ko:K00817	E
SAOUHSC_02728	CDS	0.359355633333333	0.110785078431724	36	0.409335	0.32448897621832	72	0.282114833333333	0.0943497578956264	28	0.514250333333333	0.116849334988451	68	0	0	72	0.0309789333333333	0.0536570864976224	231	0	0	290	0	0	<6	yjjH	2508187	2508993	807	-	hypothetical protein	CYTOPLASMIQUE			S
SAOUHSC_02923	CDS	0.647573033333333	0.250834290815676	36	0.693811833333333	0.207942606123204	86	0.745111566666667	0.0856689405211909	41	0.701173233333333	0.0663639025035699	89	0.109960866666667	0.10080720452137	345	0.0510697	0.0510697	72	0.2783529	0.112239200799097	288	0.0342765	0.0593686395056346	153	yfnA	2687992	2689440	1449	+	hypothetical protein	MEMBRANE	0	ko:K03294	E
SAOUHSC_03009	CDS	0.956028366666667	0.062007057504153	36	0.898345133333333	0.0688491209724569	92	0.9536643	0.0447726919258827	30	0.9777778	0.0192580527123071	86	0.035461	0.0614202536872	53	0.0704491666666667	0.122021536017554	75	0.101182033333333	0.139415365009761	<6	0	0	<6	hisA	2783556	2784260	705	-	1-(5-phosphoribosyl)-5-[(5- phosphoribosylamino)methylideneamino] imidazole-4-carboxamide isomerase	CYTOPLASMIQUE	5.3.1.16	ko:K01814	E
SAOUHSC_02933	CDS	0.7610105	0.142849777252504	36	0.992175266666667	0.221222592815501	577	0.922870533333333	0.0834329419100353	50	1	0	500	0.0563380333333333	0.0501046944204167	138	0.0476190666666667	0.0493812737953704	49	0.145763466666667	0.0697147889280316	109	0	0	<6	betB	2699895	2701385	1491	-	betaine aldehyde dehydrogenase	CYTOPLASMIQUE	1.2.1.8	ko:K00130	C
srn_0020_srd1	sRNA	0.2635659	0.456509529942618	37	0	0	12	0	0	33	0.2383721	0.412872588306889	12	0	0	<6	0	0	<6	0	0	6	0	0	<6		8415	8586	172	-		#N/A
srn_2440_Teg56	sRNA	0.979971366666667	0.0244044569889054	37	0.872675233333333	0.171369563607106	26	1	0	79	0.9513591	0.0665351359751372	41	0	0	<6	0.107296133333333	0.185842354389018	114	0.536480666666667	0.673724057914696	89	0	0	<6		1051537	1051769	233	+		#N/A
SAOUHSC_02187	CDS	0.976190466666667	0.0412393214378381	37	0.816578466666667	0.273452500967633	28	1	0	42	0.9797178	0.0187687707461091	31	0	0	<6	0.0661375666666667	0.11455362575564	110	0.1208113	0.0710848083165806	21	0	0	<6		2050769	2051146	378	-	HK97 family phage protein	CYTOPLASMIQUE
srn_3940_srd320	sRNA	0.6915423	0.368428028914454	37	0.3084577	0.456709928221054	28	0.4925373	0.500167047768913	46	0.3084577	0.534264408385838	27	0	0	61	0	0	78	0	0	51	0	0	<6		2110146	2110212	67	+		#N/A
srn_2310_srd194	sRNA	0.444444433333333	0.197448173942945	37	0.0593869666666667	0.166798715472402	30	0.408046	0.397051185336664	27	0.199233733333333	0.174066169905882	29	0	0	<6	0	0	<6	0	0	6	0	0	<6		969158	969331	174	+		#N/A
SAOUHSC_00261	CDS	0.790262166666667	0.182425839930377	37	0.456179766666667	0.266502861269237	31	0.921598	0.0729802690104661	47	0.4456929	0.0277456997268045	33	0	0	<6	0	0	<6	0.0586766333333333	0.0127120121587812	52	0	0	<6	essB	280022	281356	1335	+	hypothetical protein	PSE			S
SAOUHSC_00350	CDS	0.669410133333333	0.109602073325478	37	0.688614566666667	0.133792325118309	48	0.7914952	0.131837180347882	36	0.7242798	0.0926611608390488	45	0.238683133333333	0.266824133117402	331	0.0315500666666667	0.0546463184488519	16	0.581618666666667	0.130945639984709	150	0.102880666666667	0.178194541783224	35	rpsR	361502	361744	243	+	30S ribosomal protein S18	CYTOPLASMIQUE	0	ko:K02963,ko:K03111,ko:K15125	J
SAOUHSC_00428	CDS	0.932098766666667	0.058833344835759	37	0.8234568	0.182849437214146	52	0.897530833333333	0.137901855403847	41	0.980246933333333	0.0203983890359835	58	0.00617283333333333	0.0106916609599881	<6	0.0987654333333333	0.17106674856489	28	0.145679033333333	0.0602350325767323	71	0	0	14		428798	429067	270	-	hypothetical protein	MEMBRANE
SAOUHSC_00840	CDS	0.982773466666667	0.0298372309716122	37	0.832041333333333	0.126491890878703	64	1	0	40	1	0	91	0.0645995	0.111889616143546	41	0	0	<6	0.198966433333333	0.137036233533781	38	0.0146425333333333	0.0253616116848542	49	rnmV	812195	812581	387	+	hypothetical protein	CYTOPLASMIQUE	3.1.26.8	ko:K05985,ko:K07476	L
SAOUHSC_01363	CDS	0.755608366666667	0.120806751951466	37	0.8368963	0.221346755002463	97	0.923726533333333	0.0498267345291996	49	0.844022166666667	0.194228025584191	81	0.0197941333333333	0.034284444625126	93	0	0	<6	0.0395882666666667	0.041989697723132	73	0	0	<6	umuC	1306259	1307521	1263	+	hypothetical protein	CYTOPLASMIQUE	2.7.7.7	ko:K02346,ko:K03502,ko:K14161	L
SAOUHSC_02722	CDS	0.9896641	0.0118412773977304	37	1	0.00447556155173108	112	0.945736433333333	0.0917585412338456	43	1	0	112	0.169681333333333	0.159000501928715	163	0.129198966666667	0.223779174552064	61	0.1860465	0.0931845822344287	46	0.0465116333333333	0.0805605120763475	<6	wxcN	2502851	2503237	387	-	hypothetical protein	MEMBRANE	0	ko:K20534	S
SAOUHSC_00119	CDS	0.863663633333333	0.187725661480532	37	0.909909933333333	0.179686275304125	166	0.949249233333333	0.0824525650532677	34	1	0	172	0.0381381333333333	0.0346153982899711	28	0.0426426333333333	0.0738592075018635	88	0.151351366666667	0.0490515731468421	42	0.0219219333333333	0.0379699023334711	317	capF	124503	125612	1110	+	capsular polysaccharide synthesis enzyme Cap8F	CYTOPLASMIQUE	1.1.1.367	ko:K19068	GM
SAOUHSC_T00012	tRNA	1	0	37	0.995614033333333	0.00759671710697014	224	1	0	36	1	0	148	0.3596491	0.355344361739609	28	0	0	<6	0.8026316	0.0186080806323489	8	0.271929833333333	0.47099628742707	6		1864884	1864959	76	-	tRNA-Asp	#N/A
SAOUHSC_02038	CDS	0.951149433333333	0.0846116634451973	37	1	0.0846116634451972	239	1	0	92	1	0	296	0.6848659	0.245808640158396	448	0.493295033333333	0.371305461760224	297	0.7011494	0.451085336029115	572	0.505747133333333	0.254630768343779	743		1942978	1943325	348	-	HK97 family phage protein	CYTOPLASMIQUE			S
SAOUHSC_01687	CDS	1	0	38	0.883720933333333	0.0626581503993694	13	1	0	15	0.666666666666667	0.0820387763174423	10	0.281653733333333	0.487838576274789	11	0	0	<6	0	0	<6	0	0	<6		1597626	1597754	129	-	hypothetical protein	CYTOPLASMIQUE
SAOUHSC_02356	CDS	0.799206333333333	0.129194519943276	38	0.4753968	0.297422175215472	13	0.804761866666667	0.0571428500000073	38	0.6174603	0.11274588379258	29	0.0587301666666667	0.101723632603655	52	0.0944444333333333	0.0897316767552202	22	0.269841266666667	0.124585497330648	48	0.0595238	0.103098245859568	57	ptpB	2178210	2178629	420	-	hypothetical protein	CYTOPLASMIQUE	3.1.3.48,3.9.1.2,5.3.1.6	ko:K01104,ko:K01808,ko:K20201	T
SAOUHSC_02833	CDS	0.113387966666667	0.0165633709326735	38	0.164845166666667	0.108853301117896	21	0.2381603	0.215242341563852	25	0.134790533333333	0.118517002048032	18	0	0	17	0	0	<6	0	0	16	0	0	<6		2611061	2611792	732	+	hypothetical protein	MEMBRANE	0	ko:K16916	S
SAOUHSC_02459	CDS	1	0	38	0.666666666666667	0.577350269189626	22	1	0	40	0.947089966666667	0.0916428659634962	33	0.1984127	0.343660877266921	13	0	0	<6	0.333333333333333	0	15	0	0	<6		2282790	2282915	126	-	hypothetical protein	MEMBRANE
SAOUHSC_01172	CDS	0.861655766666667	0.166773417974038	38	0.589324633333333	0.347272540521135	23	0.982026133333333	0.0311316502751353	46	0.704248366666667	0.228156326348522	29	0	0	<6	0	0	<6	0.0408496666666667	0	11	0	0	<6	pyrE	1122925	1123536	612	+	orotate phosphoribosyltransferase	CYTOPLASMIQUE	2.4.2.10,4.1.1.23	ko:K00762,ko:K01591,ko:K13421	F
SAOUHSC_00773	CDS	0.726587266666667	0.129342535059675	38	0.415079333333333	0.388159133901668	31	0.769841233333333	0.110029475428012	32	0.413095266666667	0.186266734885602	38	0	0	<6	0	0	25	0.0599206333333333	0.000841810623002593	18	0.0301587333333333	0.0522364584252544	197	safA	754305	755144	840	+	LysM domain-containing protein	PSE	3.5.1.104,3.5.1.28	ko:K22278,ko:K22409	M
SAOUHSC_00981	CDS	1	0	38	1	0	32	1	0	88	1	0	25	0	0	<6	0.0857143	0.148461522535201	581	0	0	<6	0	0	<6		952891	952995	105	+	hypothetical protein	CYTOPLASMIQUE
SAOUHSC_00399	CDS	0.869714866666667	0.118126147719179	38	0.663716833333333	0.33459811605812	35	0.929695166666667	0.0544192517012439	27	0.733529966666667	0.164216520815548	50	0	0	<6	0	0	<6	0.0329400333333333	0.0312879194325861	29	0	0	<6	set15	402508	403185	678	+	superantigen-like protein	SECRETED			S
SAOUHSC_02905	CDS	0.971941633333333	0.0485985166440636	38	0.9674523	0.0529166159500334	40	0.939393933333333	0.104972786713573	17	1	0	33	0	0	<6	0	0	<6	0.2020202	0	18	0	0	<6		2674110	2674406	297	-	hypothetical protein	CYTOPLASMIQUE			L
SAOUHSC_00010	CDS	0.804118766666667	0.0652168192435305	38	0.560823766666667	0.296896212581187	45	0.6934866	0.151485632948871	30	0.684387	0.215537999154882	54	0.0718390666666667	0.124428913434994	99	0.0201149333333333	0.0348400865241941	104	0.0704023	0.0721330234090115	86	0	0	<6	azlC	14722	15417	696	+	hypothetical protein	MEMBRANE			E
SAOUHSC_00218	CDS	1	0	38	1	0	61	1	0	59	1	0	63	0	0	<6	0.3877551	0.485287269443605	96	0.789115633333333	0.254943319448157	249	0	0	<6		238186	238332	147	+	hypothetical protein	MEMBRANE
SAOUHSC_01524	CDS	0.904242433333333	0.0315850021365099	38	0.829898966666667	0.208443765276208	82	0.940606066666667	0.00727275000005729	29	0.9757576	0.0269952067302697	100	0.0303030333333333	0.0524863933567866	25	0.0791919333333333	0.137164452082941	235	0.207676766666667	0.064282441081566	76	0	0	<6		1472483	1473307	825	-	holin-like protein	CYTOPLASMIQUE			S
SAOUHSC_00145	CDS	0.968992233333333	0.0190514836089826	38	0.892506466666667	0.097813797437853	112	0.957105966666667	0.0581825888476384	45	0.9131783	0.0497334174427014	123	0.0645995	0.111889616143546	15	0.212403133333333	0.0834765329934308	268	0.131782966666667	0.0317923694102847	25	0.2217054	0.0126904732019732	657	acpT	156233	156877	645	+	hypothetical protein	CYTOPLASMIQUE	2.7.8.7	ko:K00997,ko:K06133	H
srn_3110_Sau6353	sRNA	0.1622807	0.281078417487843	38	0.2631579	0.311465285915723	118	0.565789466666667	0.493552604849233	23	0.5482456	0.363056171171446	113	0	0	1080	0	0	17	0	0	983	0.0877193	0.151934284404377	232		1520134	1520209	76	-		#N/A
SAOUHSC_00831	CDS	0.651694233333333	0.139486592308091	38	0.909377466666667	0.198107246416716	205	0.774625666666667	0.182084258044382	31	0.9393223	0.0531958708080806	213	0.0835303333333333	0.144678781306498	115	0	0	<6	0.107171	0.125373567838281	16	0.0559495666666667	0.0969074921281287	168	ohr	806980	807402	423	-	hypothetical protein	CYTOPLASMIQUE	0	ko:K04063	O
SAOUHSC_00559	CDS	1	0	38	0.7978142	0.301294799043733	293	1	0	40	0.954462666666667	0.0402793053095921	281	0.068306	0.1183094624618	106	0.137522766666667	0.119106044681046	190	0.622040066666667	0.316845639104249	159	0.2222222	0.0579810091498933	55	vraC	568564	568929	366	+	hypothetical protein	CYTOPLASMIQUE
SAOUHSC_02712	CDS	0.7782588	0.0792250484235258	39	0.6301106	0.125242206497704	49	0.760461733333333	0.08491665214081	39	0.650793633333333	0.146569463620576	64	0.0625300666666667	0.0560422325394281	92	0.0360750333333333	0.0624837906180742	21	0.182780166666667	0.178562281340489	82	0.0360750333333333	0.0624837906180742	35	bioW	2493182	2493874	693	-	6-carboxyhexanoate--CoA ligase	CYTOPLASMIQUE	2.3.1.47,6.2.1.14	ko:K00652,ko:K01906	H
SAOUHSC_T00039	tRNA	1	0	39	1	0	58	1	0	25	1	0	41	0.864864866666667	0.234060916820928	294	0.554054066666667	0.508690010094177	134	1	0	54	0.2837838	0.491527959964965	10		1899958	1900031	74	-	tRNA-Met	#N/A
srn_2740_Teg108	sRNA	0.986772466666667	0.0121232476446426	39	0.984127	0.015873	94	0.865079333333333	0.0691888602847548	46	0.920634866666667	0.0649631072502181	127	0.222222233333333	0.384900198704759	13	0.642857133333333	0.0419960483569982	72	0.521164033333333	0.53874805069858	52	0.3994709	0.345974705676831	40		1248013	1248138	126	-		#N/A
SAOUHSC_00470	CDS	1	0	39	0.921717166666667	0.135589844693781	96	1	0	26	1	0	135	0	0	<6	0.0050505	0.00874772260362662	<6	0.166666666666667	0	11	0.189393933333333	0.328039915178646	79		469421	469552	132	+	hypothetical protein	CYTOPLASMIQUE
SAOUHSC_01760	CDS	0.680555533333333	0.298646656540741	39	0.9083333	0.306299607773539	100	0.955555566666667	0.0769800166469411	37	0.819444433333333	0.219585041528251	108	0.144444433333333	0.250185097403829	<6	0.291666666666667	0.194900230174886	10	0.1388889	0.294627849064621	<6	0.4111111	0.421170072426104	23	#N/A	1661240	1661359	120	-	hypothetical protein	CYTOPLASMIQUE
srn_1250_srd110	sRNA	0.208333333333333	0.360843918243516	40	0.00724636666666667	0.0125510752369402	15	0.297101466666667	0.514594835269898	53	0.134057966666667	0.232195209426042	25	0	0	15	0	0	43	0.135869566666667	0.288222875840633	49	0	0	<6		480957	481140	184	-		#N/A
srn_3560_srd283	sRNA	0.575555566666667	0.160600712834543	40	0.866666633333333	0.279549885563418	20	0.584444433333333	0.407721728451959	35	0.8422222	0.131035749433618	10	0.446666666666667	0.0923760430703398	128	0	0	8	0.246666633333333	0.0659966093405184	119	0.106666666666667	0.18475208614068	<6		1821804	1821953	150	+		#N/A
srn_1770_rsaOC	sRNA	1	0	40	0.962962966666667	0.0154295323649163	26	0.993266	0.0116636301381688	54	0.973064	0.0254202925435566	27	0	0	<6	0.252525266666667	0.437386592061546	22	0.276094266666667	0	10	0	0	<6		705053	705151	99	-		#N/A
srn_3970_Sau6929	sRNA	1	0	40	1	0	29	1	0	39	1	0	38	0.2130584	0.369027973779333	28	0.185567	0.321411472208134	7	0.532646033333333	0.466544670164841	25	0.271477666666667	0.434989670967534	61		2129398	2129494	97	-		#N/A
SAOUHSC_02129	CDS	0.9745158	0.0441399291902468	40	0.972477066666667	0.0460072724009295	36	0.997961266666667	0.0035311897164176	29	0.855249733333333	0.20451224952096	41	0.100917433333333	0.169524922465528	100	0.0764526	0.13241978757074	24	0.3863405	0.201103784864544	59	0	0	<6		2003536	2003862	327	+	hypothetical protein	CYTOPLASMIQUE			S
SAOUHSC_00050	CDS	0.741200833333333	0.0698125015191644	40	0.546583833333333	0.263683373756083	37	0.747412	0.101681365873448	43	0.668737066666667	0.0528254873910628	31	0	0	12	0.0545203666666667	0.0873581618236289	9	0.0855762666666667	0	23	0	0	<6		53568	54050	483	+	hypothetical protein	MEMBRANE
SAOUHSC_00249	CDS	0.6818182	0.238399342647667	40	0.6510101	0.215686118437333	39	0.804545433333333	0.091901136568942	41	0.733333333333333	0.0144536360173948	51	0.0378788	0.06560800612974	<6	0	0	<6	0.211111133333333	0.223917170945966	210	0.0378788	0.06560800612974	144		268755	269414	660	-	hypothetical protein	CYTOPLASMIQUE	0	ko:K01990	V
SAOUHSC_02186	CDS	0.988626433333333	0.0118352762858893	40	0.880139966666667	0.165257098679431	44	1	0	47	1	0	43	0	0	<6	0.0656168	0.113651631430086	8	0.0262467333333333	0	<6	0	0	<6		2050392	2050772	381	-	phi PVL orf 12-like protein	CYTOPLASMIQUE
SAOUHSC_00965	CDS	0.5196241	0.293852265546261	40	0.495301266666667	0.302080769678183	45	0.735765633333333	0.140270828865959	29	0.501381966666667	0.294670072937113	52	0	0	75	0.0818131666666667	0.141704561394767	17	0.0414593666666667	0.0879485979410985	39	0	0	<6		941384	941986	603	+	hypothetical protein	MEMBRANE	0	ko:K07052	S
SAOUHSC_02999	CDS	0.951418966666667	0.0692089211561872	40	0.7176527	0.154764865178535	45	0.962000966666667	0.059677020295113	39	0.7041847	0.154657192127718	30	0	0	<6	0	0	<6	0.126984133333333	0.0744859919340879	37	0	0	<6	cap1B	2772230	2772922	693	-	capsular polysaccharide biosynthesis protein Cap5B	CYTOPLASMIQUE	2.7.10.1	ko:K08252,ko:K16554	D
SAOUHSC_1342a	CDS	0.573921033333333	0.0541469740379214	40	0.6382002	0.220592165444039	61	0.707988966666667	0.129300571060391	30	0.711662066666667	0.126551922981886	51	0	0	<6	0.179063366666667	0.168044065573775	107	0.2295684	0.23570223682529	39	0.0688705333333333	0.119287262877699	129		1284057	1284419	363	-		#N/A
srn_4665_tsr35	sRNA	0.7141119	0.13014330345327	40	0.740267633333333	0.189403415942384	93	0.8497567	0.0557789688647075	36	0.903284666666667	0.110714003355146	84	0.0456204333333333	0.0790169083966421	236	0	0	<6	0.186739666666667	0.116130692258679	85	0	0	<6		2555151	2555698	548	+		#N/A
SAOUHSC_00031	CDS	0.618837366666667	0.109362567651566	40	0.842531266666667	0.186978913630637	120	0.748344366666667	0.178698926914023	36	0.8741722	0.110639882163214	91	0	0	16	0	0	57	0.153789533333333	0.181069257722508	91	0.0765268666666667	0.0772732111625584	87	dus	36551	37003	453	-	hypothetical protein	CYTOPLASMIQUE	0	ko:K05541	J
SAOUHSC_01349	CDS	0.769921433333333	0.139246387270992	40	0.487093133333333	0.452863014557813	177	0.8092031	0.0654042646336613	33	0.6868687	0.200866513599554	164	0.0437710333333333	0.0758136536331242	161	0	0	<6	0.181818166666667	0.178562281340489	60	0	0	<6		1290720	1291016	297	-	hypothetical protein	CYTOPLASMIQUE			S
srn_1310_srd116	sRNA	1	0	40	1	0	255	1	0	63	1	0	175	0.849462366666667	0.260738829384507	138	1	0	251	1	0	119	0.666666666666667	0.577350269189626	208		494368	494398	31	-		#N/A
SAOUHSC_01644	CDS	0.839743566666667	0.134853664098323	41	0.5763889	0.303435256524688	20	0.9353632	0.0282312264648563	36	0.634615366666667	0.256244916427826	26	0.0502136666666667	0.0869726219009944	48	0.0400641	0.0693930567595203	<6	0.0966880333333333	0.0849887903764079	21	0.0801282	0.0693930567595203	242	ycbL	1560342	1560965	624	-	hypothetical protein	CYTOPLASMIQUE	3.1.2.6	ko:K01069	S
SAOUHSC_02208	CDS	0.942735033333333	0.0991858317604048	41	0.749572633333333	0.320389704477287	23	0.9974359	0.00444115147568735	56	0.845299133333333	0.139745562904599	33	0	0	<6	0.0136752	0.0236861412036659	14	0.2051282	0.135982078744388	28	0	0	<6		2060811	2061200	390	-	PV83 orf 27-like protein	CYTOPLASMIQUE
SAOUHSC_01173	CDS	0.85759	0.150844821738267	41	0.690140833333333	0.314659090598195	38	1	0	38	0.915492966666667	0.130445503424471	52	0	0	<6	0.107981233333333	0.187028982397283	6	0.1533646	0.0132789703759365	<6	0.1173709	0.203292362130086	23		1123566	1123778	213	+	hypothetical protein	CYTOPLASMIQUE
srn_4430_srd360	sRNA	0.299319733333333	0.374586200625828	41	0.454081633333333	0.39999261257582	144	0.3180272	0.130908179040578	63	0.505102066666667	0.396419012702246	134	0.0085034	0.0147283208370812	24	0	0	196	0.127551033333333	0	21	0	0	15		2397193	2397388	196	+		#N/A
SAOUHSC_A02169	CDS	0	0	42	0.1602564	0.277572227038081	19	0.117521366666667	0.0764766166265436	36	0	0	28	0	0	<6	0	0	44	0	0	<6	0	0	<6		2111333	2111488	156	+	hypothetical protein	CYTOPLASMIQUE
SAOUHSC_00591	CDS	0.889450033333333	0.115615466647085	42	0.523569	0.342021659584614	39	0.877665566666667	0.155979267890522	24	0.653198633333333	0.217836260879802	47	0	0	<6	0.0415263666666667	0.0719257769204013	22	0.0415263666666667	0	7	0	0	<6		589837	590430	594	+	hypothetical protein	MEMBRANE			S
srn_1040_srd92	sRNA	0.655913966666667	0.394200089698117	42	0.2688172	0.577350269189626	48	0.666666666666667	0.577350269189626	40	0	0	50	0	0	<6	0	0	<6	0	0	9	0	0	72		407296	407326	31	-		#N/A
SAOUHSC_00035	CDS	0.653870166666667	0.245268908093491	42	0.476591766666667	0.424653446935997	66	0.7222222	0.100742852179398	40	0.5502497	0.104300280728145	108	0	0	28	0	0	<6	0.0234082333333333	0	32	0	0	175	cdr	38370	39437	1068	+	hypothetical protein	CYTOPLASMIQUE	0	ko:K04085	OP
SAOUHSC_00333	CDS	0.873072366666667	0.160475892237193	42	0.738236466666667	0.213807389619068	69	0.9936734	0.00653327990828495	51	0.880980666666667	0.123302368245598	69	0.0881771666666667	0.0877844217164033	132	0.220245166666667	0.202566985603734	484	0.266113066666667	0.2818361459716	119	0.0589165666666667	0.0510266910328637	118		344356	345198	843	+	ABC transporter, ATP-binding protein, putative	CYTOPLASMIQUE	0	ko:K01990	V
SAOUHSC_03013	CDS	0.882760433333333	0.0656076553012172	43	0.340527566666667	0.319209499600973	26	0.9555023	0.0334045868327989	57	0.451105766666667	0.198641234044126	35	0.019984	0.0346133033384564	361	0	0	<6	0.019984	0	<6	0	0	378	hisD	2786404	2787654	1251	-	histidinol dehydrogenase	CYTOPLASMIQUE	1.1.1.23,1.1.1.308	ko:K00013,ko:K15509	E
srn_0290_srd17	sRNA	0.4151235	0.0707187663821281	43	0.4166667	0.0454396023812192	27	0.212962966666667	0.202384204178151	36	0.401234566666667	0.13922286575855	32	0	0	13	0	0	122	0	0	11	0	0	<6		86042	86257	216	-		#N/A
SAOUHSC_00062	CDS	0.712103866666667	0.226750119514022	43	0.351279133333333	0.119285384137761	29	0.6758305	0.17141223526038	34	0.289041633333333	0.103514025874291	29	0.0324551333333333	0.0562139398997556	56	0.0855288333333333	0.0853385407833022	70	0.0904925666666667	0	78	0	0	<6	ydfC	68201	69073	873	-	hypothetical protein	MEMBRANE			EG
srn_1240_srd109	sRNA	0.0256410333333333	0.0444115724919005	43	0.4945055	0.444115609448951	30	0.333333333333333	0.577350269189626	57	0.5054945	0.500090560389566	29	0	0	<6	0	0	<6	0	0	41	0	0	<6		476585	476675	91	-		#N/A
SAOUHSC_01200	CDS	0	0	43	0.252525266666667	0.437386592061546	37	0.2929293	0.507368430625586	43	0.1952862	0.338245620417057	35	0	0	15	0	0	10	0	0	23	0	0	384		1151425	1151523	99	-	hypothetical protein	CYTOPLASMIQUE
SAOUHSC_00672	CDS	0.866666666666667	0.23094010767585	43	0.7834625	0.220227833617824	60	0.9994832	0.000895123857351568	64	0.823772633333333	0.0859078959499261	56	0.0382429	0.0662386458287758	55	0.0677002666666667	0.117260301552628	25	0.352971533333333	0.0964734772950835	242	0.0599483333333333	0.103833559162408	318	yetJ	660690	661334	645	+	hypothetical protein	MEMBRANE	0	ko:K06890	S
SAOUHSC_02766	CDS	0.869658133333333	0.14269521197862	43	0.527065533333333	0.265570459229354	64	0.8906695	0.0672510968974484	42	0.386396	0.108566823786689	44	0	0	<6	0.0530626666666667	0.0459567221957064	70	0.0569800333333333	0.0559037206992522	20	0	0	<6	opp-1B	2541909	2542844	936	-	peptide ABC transporter, permease protein, putative	PSE	0	ko:K02033,ko:K15585	P
srn_0970_Sau18	sRNA	0.2574956	0.223060491112882	43	0.269841266666667	0.239209611046156	68	0	0	31	0.208112866666667	0.196931569465572	73	0	0	198	0	0	20	0	0	57	0	0	<6		390317	390505	189	-		#N/A
SAOUHSC_02391	CDS	1	0	43	1	0	90	1	0	34	1	0	86	0.133333333333333	0.118952335964004	112	0.7111111	0.33297034987018	142	0.619047633333333	0.215499276847975	132	0.2	0.346410161513775	92		2212109	2212213	105	-	hypothetical protein	CYTOPLASMIQUE
SAOUHSC_00013	CDS	0.846921233333333	0.0575360343456458	43	0.7598899	0.210590398602572	93	0.9281046	0.0465236524375505	40	0.905056766666667	0.0544026700541741	94	0.0512556	0.0887773033724273	9	0.0736154	0.0717982249053554	388	0.121431	0.05764850668183	43	0	0	<6	metX	16106	17074	969	+	hypothetical protein	CYTOPLASMIQUE	2.3.1.31	ko:K00641	E
SAOUHSC_02692	CDS	1	0	43	1	0	149	1	0	38	1	0	124	0.0978836	0.169539368427749	62	0.0912698333333333	0.158083988531677	30	0.191798933333333	0.193612554203298	28	0.107142866666667	0.185576888735245	133		2477447	2477698	252	-	hypothetical protein	CYTOPLASMIQUE	2.3.1.15	ko:K08591,ko:K19159	D
SAOUHSC_01485	CDS	0.8279321	0.204246649082451	44	0.550925933333333	0.278134370913791	22	0.9537037	0.0424312467362203	50	0.684413566666667	0.0631962556155294	25	0	0	<6	0.0578703666666667	0.100234415319307	6	0	0	<6	0	0	<6	ndk	1442371	1442802	432	-	nucleoside diphosphate kinase	CYTOPLASMIQUE	2.7.4.6	ko:K00940	F
SAOUHSC_01941	CDS	0.883817433333333	0.169921940535186	44	0.7644076	0.198915410983764	67	0.944213933333333	0.0497220430912019	30	0.850161366666667	0.0248321194861279	64	0.0345781333333333	0.0598910837642243	104	0	0	<6	0	0	28	0	0	<6	splB	1845807	1846529	723	-	serine protease SplB	SECRETED	3.4.21.19	ko:K01318	E
SAOUHSC_01830	CDS	0.935483866666667	0.0905339813262033	44	0.783602133333333	0.262631565007921	87	0.948028666666667	0.06807680138214	43	0.886648733333333	0.095763961751242	62	0.1680108	0.116401262087101	203	0	0	22	0.1966846	0.0712809597376817	29	0.0672043	0.116401262087101	277	glpQ	1735395	1736138	744	-	hypothetical protein	CYTOPLASMIQUE	3.1.4.46	ko:K01126	C
SAOUHSC_01710	CDS	0.915555566666667	0.146262048949697	44	0.973333333333333	0.146262048949697	102	1	0	64	1	0	87	0.0555555666666667	0.0962250641099466	25	0.0555555666666667	0.0962250641099466	28	0.227407433333333	0.117851153767984	40	0	0	<6	accB	1617414	1617863	450	-	acetyl-CoA carboxylase, biotin carboxyl carrier protein, putative	CYTOPLASMIQUE	2.3.1.12,4.1.1.3	ko:K00627,ko:K01571,ko:K02160	I
SAOUHSC_00118	CDS	0.717849033333333	0.10009876209546	44	0.8266926	0.234057371551194	189	0.898283166666667	0.0799571951915106	47	0.9990282	0.00168320697479544	192	0	0	22	0.0725623666666667	0.125681705784109	112	0.00291546666666667	0	383	0.0728863	0.0724052913576763	288	capE	123462	124490	1029	+	capsular polysaccharide biosynthesis protein Cap5E, putative	CYTOPLASMIQUE	4.2.1.115,5.1.3.2	ko:K15894,ko:K17716	M
SAOUHSC_01954	CDS	0.814363166666667	0.0457919334442578	44	0.6317751	0.256510570078122	260	0.840108433333333	0.0541327758139497	33	0.725609733333333	0.180868638182642	276	0	0	131	0	0	<6	0.0711382	0	52	0	0	42	lukD	1859010	1859993	984	-	leukotoxin, LukD	SECRETED	0	ko:K11032,ko:K11038	M
SAOUHSC_00440	CDS	0.398692833333333	0.171311649302443	45	0.5	0.392809899828865	17	0.8006536	0.176016108360598	38	0.4901961	0.220751607475461	23	0	0	<6	0.205882333333333	0.210955229748147	90	0	0	<6	0	0	<6		444428	444529	102	+	hypothetical protein	CYTOPLASMIQUE
SAOUHSC_00687	CDS	0.848373266666667	0.058071918178267	45	0.6470227	0.378058935140136	23	0.928790666666667	0.123338183306441	42	0.904235733333333	0.0899005368941328	48	0	0	27	0.0441989	0.0765547404386561	44	0.160221	0.0963644414294246	38	0	0	<6		672287	672829	543	+	hypothetical protein	CYTOPLASMIQUE	1.1.1.25,2.3.1.128,4.2.1.10	ko:K03790,ko:K13832	J
srn_2720_Teg104	sRNA	1	0	45	0.634146333333333	0.218266576446815	38	1	0	163	0.8699187	0.225307420714609	37	0	0	<6	0.0609756	0.105612837221997	16	0.634146333333333	0.707106781186548	50	0.0325203333333333	0.0563268696124091	51		1234808	1234889	82	+		#N/A
srn_0030_Teg35	sRNA	0.932153366666667	0.0560277917227096	45	0.9542773	0.0564918022851989	44	1	0	44	0.902654866666667	0.1686067168029	42	0	0	<6	0.0589970333333333	0.102185859229168	50	0.109144533333333	0.231530518948324	15	0.110619466666667	0.191598536572839	<6		12492	12717	226	+		#N/A
SAOUHSC_00404	CDS	0.860475	0.241664388926048	45	0.7663274	0.245419573976751	50	0.965224766666667	0.0569590044737734	51	0.799830333333333	0.154591057154557	43	0	0	<6	0	0	8	0	0	<6	0	0	<6		406302	407087	786	+	hypothetical protein	PSE			M
SAOUHSC_00104	CDS	0.7622739	0.244496931571012	45	0.635228266666667	0.295535417886762	68	0.833333333333333	0.0732114816455953	32	0.6205857	0.0845373041584014	57	0.0968992	0	129	0.0340224	0.0545141820050526	35	0.165805333333333	0.00091358196129302	53	0	0	<6	phnC	108121	108894	774	-	amino acid ABC transporter, ATP-binding protein, putative	CYTOPLASMIQUE	3.6.3.28	ko:K02041	P
SAOUHSC_01764	CDS	0.702919033333333	0.217120938626157	45	0.478813566666667	0.401647672895275	75	0.643596966666667	0.0886611009796488	27	0.507062166666667	0.0780295661109507	103	0	0	26	0	0	<6	0.0353107333333333	0	20	0	0	<6	pilD	1663415	1664122	708	-	hypothetical protein	MEMBRANE	3.4.23.43	ko:K02236,ko:K02506,ko:K02654	NOU
srn_1940_srd165	sRNA	0.352507366666667	0.287349542816242	45	0.0471976333333333	0.0290152014837625	112	0.4675516	0.294383595376729	56	0.147492633333333	0.25546473467546	98	0	0	8	0	0	62	0	0	22	0	0	70		785140	785365	226	-		#N/A
SAOUHSC_01311	CDS	0.570957066666667	0.194246527966611	45	0.540887433333333	0.293842641736123	183	0.7018702	0.15960693425923	43	0.326732666666667	0.127707555308577	147	0	0	117	0	0	7	0.0557389	0	147	0	0	157		1255614	1256522	909	+	ABC transporter, ATP-binding protein, putative	CYTOPLASMIQUE	0	ko:K01990	V
srn_4910_srd395	sRNA	0.1418048	0.131479331740658	45	0.740331466666667	0.479306312641269	635	0.4935543	0.462782062952822	45	0.8563536	0.133970752466388	600	0	0	<6	0	0	46	0.1160221	0	6	0	0	30		2675979	2676159	181	+		#N/A
SAOUHSC_00410	CDS	0.8584095	0.203788688913959	45	0.842061533333333	0.173636882747599	821	0.8811305	0.12053771913899	39	0.918814066666667	0.0953639230739452	848	0.0559712	0.0969449621605992	78	0.0207813666666667	0.0359943829173849	311	0.241895266666667	0.0188091818009184	271	0	0	295	yciC	410722	411924	1203	+	hypothetical protein	CYTOPLASMIQUE			S
srn_1600_Sau6912	sRNA	0.442622966666667	0.420196919034306	46	0.475409833333333	0.434658144097845	19	0.8196721	0.198759931576839	38	0.333333333333333	0.577350269189626	20	0	0	14	0	0	24	0.0983606666666667	0	19	0	0	<6		628922	628982	61	-		#N/A
SAOUHSC_01689	CDS	0.595238066666667	0.270278604357232	46	0.470899466666667	0.182597201749753	22	0.752645466666667	0.198465609558793	59	0.308201066666667	0.0492980248579327	30	0	0	<6	0.0423280333333333	0.0733143043178024	6	0.137566133333333	0.120657094897088	12	0	0	<6	rpsT	1600106	1600357	252	+	30S ribosomal protein S20	CYTOPLASMIQUE	0	ko:K02968	J
SAOUHSC_00837	CDS	1	0	46	1	0	27	1	0	69	1	0	23	0	0	<6	0.116959066666667	0.202579045872502	6	0.429824566666667	0.20468881624516	32	0	0	<6		810460	810573	114	+	hypothetical protein	CYTOPLASMIQUE
SAOUHSC_01604	CDS	0.607526866666667	0.0961374304292733	46	0.4982079	0.123021222175376	31	0.513440833333333	0.00931208249175944	28	0.4327957	0.0968115140253988	30	0.0672043	0.116401262087101	14	0.0618279666666667	0.107089179595342	<6	0.122759866666667	0.117851153767984	44	0	0	<6	glxI	1529089	1529460	372	-	hypothetical protein	CYTOPLASMIQUE	4.4.1.5	ko:K01759	E
srn_1760_srd149	sRNA	0.960629933333333	0.0157480500000264	46	0.916010466666667	0.0208327025179964	35	0.9632546	0.0198158517624148	59	0.929133833333333	0.0283901662130276	30	0	0	<6	0.1968504	0.340954894290257	22	0.2703412	0	16	0	0	<6		705032	705158	127	-		#N/A
srn_4290_srd348	sRNA	0.9029536	0.0898050489342331	46	0.329113933333333	0.528976632027553	44	0.962025333333333	0.0657740520671589	51	0.962025333333333	0.0657740520671589	59	0.282700433333333	0.489651513855071	29	0	0	17	0.118143466666667	0	44	0	0	<6		2332069	2332147	79	+		#N/A
SAOUHSC_00582	CDS	1	0	46	0.988808933333333	0	68	1	0	38	1	0	89	0.201438833333333	0.179632180201692	138	0.0575539666666667	0.0996863944437923	50	0.3341327	0.0220441246141687	75	0	0	<6	ywnA	584361	584777	417	-	hypothetical protein	CYTOPLASMIQUE	0	ko:K19587	K
SAOUHSC_00977	CDS	0.9949495	0.00874772260362661	46	0.9621212	0.0131216127729534	72	0.896464666666667	0.100026782876504	34	1	0	94	0.222222233333333	0.384900198704759	<6	0.189393933333333	0.328039915178646	<6	0.5	0.433906459622901	44	0.0505050666666667	0.08747734150632	6		950625	950756	132	-	hypothetical protein	CYTOPLASMIQUE
srn_2290_sbrA	sRNA	0.932432433333333	0.0472972785714287	46	0.878378366666667	0.046812194911191	72	0.799549566666667	0.0892130878095996	34	0.954954966666667	0.0140653047483278	94	0.1981982	0.343289352368698	<6	0.168918933333333	0.292576174893673	<6	0.445945933333333	0.386997632155088	44	0.0450450333333333	0.078020286361967	6		950609	950756	148	-		#N/A
SAOUHSC_01938	CDS	0.956944466666667	0.0663330574161431	46	0.812037033333333	0.253305041315335	79	0.8648148	0.171021462686968	30	0.869444466666667	0.120497611394805	81	0	0	6	0	0	<6	0.0995370333333333	0.0707106781186548	53	0.0347222333333333	0.060140672285595	35	splD	1844190	1844909	720	-	serine protease SplD	SECRETED	3.4.21.19	ko:K01318	E
SAOUHSC_00748	CDS	0.985126866666667	0.0183883441049849	46	0.919510066666667	0.0569972609649213	85	1	0	67	0.9536308	0.0431344008359917	71	0.0328084	0.0568258157150428	28	0.0433071	0.0494003629831806	195	0.2655293	0.208791379078927	94	0	0	<6	yclP	732955	733716	762	+	hypothetical protein	CYTOPLASMIQUE	3.6.3.34	ko:K02013	P
SAOUHSC_02145	CDS	1	0	46	1	0	136	1	0	63	1	0	189	0	0	<6	0	0	<6	0.6302682	0.62989397337217	90	0	0	<6		2018697	2018870	174	-	hypothetical protein	SECRETED
srn_5050_Teg28as	sRNA	0.441441433333333	0.510183611252031	46	0.6846847	0.555425676029119	172	1	0	56	1	0	168	0	0	<6	0	0	<6	0	0	34	0	0	178		2750280	2750316	37	+		#N/A
SAOUHSC_02245	CDS	0.7249803	0.0763334872151797	47	0.3423956	0.357460969429116	13	0.6678487	0.0437352	36	0.416863666666667	0.0634602681891854	18	0	0	<6	0	0	<6	0.0929866	0	7	0	0	<6	tcmP	2079816	2080661	846	-	hypothetical protein	CYTOPLASMIQUE			Q
SAOUHSC_01743	CDS	0.881181733333333	0.0147160689728383	47	0.592164433333333	0.280559132099319	26	0.852280033333333	0.116507918257101	30	0.678227366666667	0.117249058406468	21	0.00128453333333333	0.00222487699734914	34	0	0	<6	0.129094433333333	0.173030019305842	27	0.0892742333333333	0.154627507940092	161	apt	1646766	1647284	519	-	adenine phosphoribosyltransferase	CYTOPLASMIQUE	2.4.2.22,2.4.2.7	ko:K00759,ko:K03816,ko:K09685	F
srn_0690_srd44	sRNA	0.267632833333333	0.308996025715774	47	0.142995166666667	0.214727640250396	27	0.253140066666667	0.137225304801313	56	0.0347826	0.0602452304193452	21	0	0	<6	0	0	34	0	0	10	0	0	<6		252743	253087	345	-		#N/A
SAOUHSC_00077	CDS	0.842355166666667	0.128959254179191	47	0.535042733333333	0.254496176801584	52	0.867806233333333	0.0988911884022704	46	0.694396933333333	0.058657178533606	60	0	0	24	0.0564102666666667	0.0488602000726904	131	0.0641975333333333	0.0302182082940071	27	0.0112060666666667	0.0194094768196707	<6	sbnC	81758	83512	1755	+	hypothetical protein	CYTOPLASMIQUE			Q
SAOUHSC_00106	CDS	0.7505933	0.224077538041433	47	0.724487633333333	0.268027875756802	71	0.799784233333333	0.0669686918813809	41	0.788781	0.121731631904284	69	0.0481122	0.0485494529983603	134	0.0321467	0.0278417400675676	159	0.0476807	0.0677358091795248	23	0.0161812333333333	0.0280267182624604	35		110293	111837	1545	+	hypothetical protein	SECRETED			S
SAOUHSC_T00022	tRNA	1	0	47	1	0	77	1	0	33	1	0	82	0.972972966666667	0.046812194911191	153	0.941441433333333	0.0206422558615412	108	0.8963964	0.200665449370887	71	0.9864865	0.0135135	105		1864617	1864690	74	-	tRNA-Gly	#N/A
srn_0370_srd22	sRNA	0.8148148	0.160432015279151	47	0.5565052	0.168605439337793	116	0.583095933333333	0.0474453314598321	47	0.754036133333333	0.212328762193382	100	0.00664766666666667	0.0115140964184487	<6	0	0	<6	0.257359933333333	0.257862326951573	187	0.0702754	0.121720563322226	<6		137357	137707	351	-		#N/A
SAOUHSC_01421	CDS	1	0	47	1	0	128	1	0	47	0.9318182	0.118094341751499	160	0	0	<6	0	0	81	0.1439394	0.149992338953428	539	0	0	<6		1362554	1362685	132	-	hypothetical protein	CYTOPLASMIQUE
SAOUHSC_01636	CDS	0.8253968	0.256737031564751	48	0.816326533333333	0.269058874319878	18	1	0	37	0.782312933333333	0.31447414301647	34	0.1451247	0.251363353833191	10	0.0476190333333333	0.0824785851406493	34	0.3968254	0.23570223682529	26	0.0317460333333333	0.0549857426721085	35		1556581	1556727	147	-	hypothetical protein	CYTOPLASMIQUE
srn_2840_srd226	sRNA	1	0	48	0.969696966666667	0	23	1	0	33	0.9141414	0.0834480550097484	17	0	0	11	0	0	37	0.383838366666667	0.23570223682529	64	0	0	<6		1286772	1286837	66	+		#N/A
SAOUHSC_02826	CDS	0.949425266666667	0.0875980077125806	48	0.837547866666667	0.114350963031757	33	1	0	55	0.872030666666667	0.179639135974941	36	0.0812260666666667	0.140687674365643	67	0	0	<6	0.0574712666666667	0	<6	0	0	<6		2605075	2605509	435	-	hypothetical protein	CYTOPLASMIQUE	0	ko:K15973	K
SAOUHSC_00046	CDS	0.933691766666667	0.099001144308353	48	0.635752733333333	0.471476059916291	35	0.9516129	0.0838089156309161	41	0.822132633333333	0.251061174468939	48	0.0667562666666667	0.115625245590283	27	0.0663082333333333	0.114849229093466	27	0.0336021666666667	0	<6	0	0	<6	nac	48313	49056	744	+	hypothetical protein	CYTOPLASMIQUE			K
SAOUHSC_00175	CDS	0.8011536	0.272932936262152	48	0.450516066666667	0.149495721521554	37	0.9811779	0.0186721512368018	59	0.516393466666667	0.0903293564071129	40	0	0	<6	0	0	<6	0.0227686666666667	0	13	0.0227686666666667	0.0394364874872666	167	msmX	191491	192588	1098	+	multiple sugar-binding transport ATP-binding protein, putative	CYTOPLASMIQUE	0	ko:K10112	P
SAOUHSC_00131	CDS	0.802083333333333	0.194128339162456	48	0.607638866666667	0.257707240296795	39	0.8342014	0.139081374291348	33	0.777777766666667	0.0814123022826608	39	0.0651041666666667	0.112763724451099	<6	0	0	<6	0.249131933333333	0.0055242717280199	36	0.0651041666666667	0.112763724451099	46	ybaN	136458	136841	384	-	hypothetical protein	MEMBRANE	0	ko:K09790	S
SAOUHSC_00722	CDS	0.941077433333333	0.0474078454805039	48	0.754208766666667	0.186225510747489	40	0.983165	0.0149632753015508	41	0.6285073	0.254745175328052	27	0.0796857333333333	0.0690304008745664	9	0	0	<6	0.1436588	0.0892811406702446	37	0.0420875333333333	0.072897746098582	10	pabA	705285	705878	594	+	para-aminobenzoate synthase, glutamine amidotransferase, component II, putative	CYTOPLASMIQUE	2.6.1.85,4.1.3.27	ko:K01658,ko:K01664,ko:K13950	EH
SAOUHSC_01086	CDS	0.963105966666667	0.0531475997558058	48	0.7936508	0.211555502355158	53	1	0	69	0.8155298	0.187996203783056	52	0	0	<6	0	0	<6	0.0965250666666667	0.109205641997129	29	0	0	<6	isdF	1048276	1049052	777	+	iron compound ABC transporter, permease protein, putative	MEMBRANE	0	ko:K02015	P
srn_3790_srd301	sRNA	0.926691733333333	0.0486184508705629	48	0.739974933333333	0.29897856412777	54	0.9924812	0.00677735473248963	36	0.907268166666667	0.079312049528261	54	0.1397243	0.139101983270441	58	0.191102733333333	0.0868196240796591	224	0.4066416	0.297729219406905	102	0	0	<6		2032220	2032751	532	+		#N/A
SAOUHSC_00919	CDS	0.948028666666667	0.0808837595245383	48	0.860215033333333	0.0527686021683665	58	1	0	58	0.9516129	0.0838089156309161	61	0.281362033333333	0.244864805990374	100	0.396057366666667	0.400612815426271	87	0.1326165	0	9	0.1326165	0.229698515921958	14	yjzD	890665	890850	186	-	hypothetical protein	MEMBRANE			S
srn_1400_srd124	sRNA	0.3560606	0.363873014945475	48	0.522727266666667	0.498620708021959	86	0.666666666666667	0.577350269189626	57	0	0	79	0	0	86	0	0	212	0	0	137	0	0	33		519012	519055	44	-		#N/A
SAOUHSC_00581	CDS	0.7770219	0.125545243160822	48	0.756613766666667	0.208441434663176	104	0.782816833333333	0.0878401087222878	52	0.782816833333333	0.147600145453666	111	0.0841522	0.0846605989397666	224	0.0929705	0.0887835226052109	207	0.2106324	0.159807193208331	245	0	0	<6	merA	583052	584374	1323	-	hypothetical protein	CYTOPLASMIQUE	1.16.1.1	ko:K00520,ko:K21739	C
SAOUHSC_00324	CDS	0.963980466666667	0.0318456752519606	48	0.922466433333333	0.0762514816052995	115	0.959706966666667	0.0274725500000151	47	0.959096466666667	0.0110397633060376	112	0.3046398	0.233517112841693	256	0.1758242	0.186714415654469	48	0.422466433333333	0.247357902163656	75	0.0311355333333333	0.0539283256540877	151	rimL	337067	337612	546	+	ribosomal-protein-serine acetyltransferase, putative	CYTOPLASMIQUE	1.1.1.25	ko:K00014,ko:K03817	J
srn_2400_Teg37as	sRNA	0.822629966666667	0.307213909473518	49	0.807339466666667	0.266529161424043	17	1	0	51	0.746177366666667	0.307898088703914	29	0.0122324	0.0211871382985055	<6	0	0	<6	0.351681966666667	0.486541367094084	17	0	0	<6		1038231	1038339	109	-		#N/A
SAOUHSC_02998	CDS	0.5794271	0.0615708165561413	49	0.425347233333333	0.206520137083829	30	0.6345486	0.118891891227998	36	0.4110243	0.0908134967748189	29	0	0	<6	0	0	<6	0	0	<6	0	0	<6	cap1C	2771466	2772233	768	-	capsular polysaccharide biosynthesis protein, Cap5C	CYTOPLASMIQUE	3.1.3.48	ko:K01104	GM
SAOUHSC_01747	CDS	0.962962966666667	0.0641500234949554	49	0.716475133333333	0.172923879770349	31	1	0	60	0.690932333333333	0.310848947701007	24	0.117496833333333	0.0958875670863712	103	0.00383143333333333	0.00663623719914632	6	0.263090666666667	0.124624176071579	41	0	0	<6	yajC	1652336	1652596	261	-	preprotein translocase, YajC subunit	MEMBRANE	0	ko:K03210	U
srn_3230_Sau6936	sRNA	0.891025666666667	0.105914787955664	49	0.730769233333333	0.466321366827388	38	0.7371795	0.455218459270656	46	0.7051282	0.430156351901108	34	0.0128205	0.0222057573784368	219	0	0	<6	0.333333333333333	0	12	0	0	<6		1636216	1636267	52	+		#N/A
SAOUHSC_02596	CDS	0.782171966666667	0.133435567773264	49	0.6666667	0.240251433681113	39	0.791588166666667	0.0174982656232934	51	0.571249233333333	0.086635822777955	37	0.0470809666666667	0.0815466263361234	22	0.0470809666666667	0.0815466263361234	41	0.2033898	0.0998738123844534	49	0	0	<6		2386157	2386687	531	+	hypothetical protein	CYTOPLASMIQUE
SAOUHSC_02897	CDS	0.993428933333333	0.00576083180307612	49	0.875149333333333	0.113385832041765	49	0.9731183	0.0465604701938243	73	0.894265233333333	0.125754867938752	43	0.0561529333333333	0.0972597335273613	48	0	0	<6	0.298088433333333	0.187548052894452	57	0	0	<6		2666990	2667547	558	+	hypothetical protein	CYTOPLASMIQUE			K
SAOUHSC_00473	CDS	0	0	49	0	0	77	0.132132133333333	0.228859568245799	52	0.1081081	0.187248721909737	81	0	0	12	0	0	24	0	0	279	0	0	<6		472097	472207	111	-	hypothetical protein	CYTOPLASMIQUE
SAOUHSC_01504	CDS	0.7762963	0.142245346846883	49	0.826666666666667	0.204299445682492	94	0.924444433333333	0.0698499382715785	51	0.8696296	0.0836610857417593	55	0.142222233333333	0.246336134099249	<6	0.0385185333333333	0.0667160567663687	<6	0.445925933333333	0.345696656436832	50	0.0637037	0.110338045030125	<6	fer	1457755	1457979	225	+	ferredoxin	CYTOPLASMIQUE	0	ko:K05337	C
SAOUHSC_01361	CDS	0.8414634	0.146111930097203	49	0.826558266666667	0.153818337100013	101	0.948848233333333	0.0304934674732693	61	0.826558233333333	0.0450987720561584	77	0.0386179	0.0668881648816142	34	0.0254065	0.0440053488424987	25	0.177168033333333	0.0797651097410705	137	0	0	68	msrR	1304855	1305838	984	+	transcriptional regulator, putative	PSE			K
SAOUHSC_02568	CDS	0.707441366666667	0.102541495991248	49	0.833843	0.116569496321393	119	0.950050966666667	0.0865142635222848	46	0.8980632	0.0221228724183818	83	0.1396534	0.241886784249739	162	0	0	<6	0.333333333333333	0.324360911396056	152	0.0846075333333333	0.146544546436411	142		2358274	2358600	327	-	hypothetical protein	CYTOPLASMIQUE			S
srn_1860_srd158	sRNA	0.0301887	0.0428596853795032	50	0.3345912	0.208778481539318	27	0.0842767333333333	0.129974328480063	34	0.147169833333333	0.141848666746443	13	0.0918239	0.159043660149124	33	0	0	<6	0.0062893	0	39	0	0	<6		753561	753825	265	-		#N/A
SAOUHSC_01719	CDS	1	0	50	0.775620266666667	0.206114385449593	27	1	0	61	0.875943866666667	0.125853477688714	16	0.00323623333333333	0.00560532055848132	10	0	0	<6	0.0852211333333333	0	18	0	0	<6	yrzB	1624181	1624489	309	-	hypothetical protein	CYTOPLASMIQUE			S
srn_0720_srd47	sRNA	0.0561660666666667	0.0972824811279674	50	0.241758266666667	0.154426486609724	52	0.1941392	0.244599814952853	48	0.0195360333333333	0.0338374023116925	70	0	0	16	0	0	<6	0	0	<6	0	0	<6		271910	272182	273	+		#N/A
SAOUHSC_03027	CDS	0.998033433333333	0.00340619338313801	50	0.963618466666667	0.061382488742393	57	0.997050133333333	0.00510931894222052	40	0.953785633333333	0.0429842651781245	50	0.220255633333333	0.00170306782405554	55	0	0	<6	0.1484759	0	36	0.26647	0.291727346205682	422		2800095	2800433	339	-	hypothetical protein	CYTOPLASMIQUE	0	ko:K10947	K
SAOUHSC_02891	CDS	0.923391833333333	0.103795795592709	50	0.7116959	0.328446757291183	66	0.9643275	0.0617865824330008	54	0.945029233333333	0.0500641336507817	76	0.0865497333333333	0.0749747969281233	26	0.123391833333333	0.120304505933665	83	0.282456133333333	0.186080735612811	38	0.0438596666666667	0.0759671710697018	97	tetR	2663458	2664027	570	+	hypothetical protein	CYTOPLASMIQUE			K
srn_2980_srd238	sRNA	0.0888889	0.147167680581947	50	0.0941176666666667	0.161896386649775	70	0.0261438	0.0419320546079011	83	0.0470588333333333	0.0815082902782492	73	0	0	<6	0	0	41	0	0	78	0	0	<6		1364964	1365218	255	+		#N/A
SAOUHSC_01553	CDS	0.973277066666667	0.0462854782606093	50	0.822784833333333	0.0679049688338293	86	1	0	56	0.857946566666667	0.115732898199533	103	0.209564	0.362975495437364	50	0	0	438	0.105485233333333	0	<6	0.105485233333333	0.182705783581591	110		1494891	1495127	237	-	PVL orf 52-like protein	CYTOPLASMIQUE			S
SAOUHSC_02282	CDS	0.653295633333333	0.0855896680094236	50	0.724105466666667	0.164728113055129	141	0.7612053	0.0779668064319041	52	0.7858757	0.0504156264645199	152	0.0836158	0.0838997268269688	179	0.0563088666666667	0.024137802319253	778	0.133333333333333	0.0695122028352217	164	0	0	380	ilvB	2113522	2115291	1770	+	acetolactate synthase large subunit	CYTOPLASMIQUE	2.2.1.6	ko:K01652,ko:K16787	H
SAOUHSC_00923	CDS	0.877022666666667	0.149538049952322	50	0.959367133333333	0.152288321880055	179	0.9787846	0.0185699533515838	75	0.99137	0.0149475984693194	236	0	0	<6	0.0269687	0.0467111586140828	10	0.0215749666666667	0	19	0	0	<6	oppB	894011	894937	927	+	hypothetical protein	PSE	0	ko:K02033,ko:K15581	P
SAOUHSC_01443	CDS	0.778606933333333	0.0643408985999056	51	0.4535655	0.323118268830862	8	0.736318433333333	0.0504920016844582	41	0.386401333333333	0.245732022155484	10	0	0	<6	0	0	<6	0	0	<6	0	0	<6	rnhA	1375631	1376032	402	+	hypothetical protein	CYTOPLASMIQUE	3.1.26.4	ko:K03469	L
srn_0490_Sau55	sRNA	0.7751938	0.195034814141578	51	0.604651166666667	0.258965781602712	47	0.620155033333333	0.541582584751396	55	0.9844961	0.0268535425154671	49	0	0	59	0.0232558	0.0402802271706603	93	0	0	72	0	0	18		195961	196003	43	-		#N/A
SAOUHSC_00585	CDS	0.950418166666667	0.0858782544657455	51	0.657108733333333	0.312652534417794	52	1	0	93	0.756869766666667	0.150113921848452	57	0	0	<6	0.0740740666666667	0.128300046989911	73	0.173237766666667	0.24837443887229	49	0	0	<6		586908	587465	558	+	hypothetical protein	MEMBRANE			S
SAOUHSC_T00043	tRNA	1	0	51	1	0	70	1	0	31	1	0	44	0.666666666666667	0.577350269189626	64	0.662100466666667	0.243640553229719	236	1	0	88	0.420091333333333	0.518802645545812	30		1899782	1899854	73	-	tRNA-Phe	#N/A
SAOUHSC_01904	CDS	0.515065933333333	0.0139347284847367	51	0.4849341	0.0710345890511798	75	0.524482133333333	0.0302053384851641	44	0.497175166666667	0.0367231500000113	58	0	0	<6	0	0	<6	0.193973633333333	0.189760307170072	24	0	0	<6	crcB2	1813055	1813408	354	+	hypothetical protein	MEMBRANE	0	ko:K06199	D
SAOUHSC_01382	CDS	0.989371966666667	0.0184082937178689	51	0.9652174	0.0184082937178689	77	1	0	58	1	0	71	0.1652174	0.174564005301981	76	0.195169066666667	0.204965291699969	233	0.449275366666667	0.463206206918825	212	0	0	<6	icmF	1325278	1325622	345	-	hypothetical protein	MEMBRANE	0	ko:K11891,ko:K12210
srn_0360_Teg17as	sRNA	0.4170096	0.11151680613347	51	0.175583	0.262741417940587	92	0.288065866666667	0.278348772442153	50	0.1824417	0.161824881728583	104	0	0	<6	0	0	93	0	0	13	0	0	103		132441	132683	243	-		#N/A
SAOUHSC_02144	CDS	0.959369833333333	0.0362478979269603	51	0.898839166666667	0.080426913224057	108	0.8905473	0.0761454164732848	44	0.981757866666667	0.0315963017717791	137	0.330016566666667	0.280492190044025	262	0.265339966666667	0.138598340039855	172	0.672471	0.455573767033375	429	0.214759533333333	0.051000047796971	129		2017723	2018124	402	+	hypothetical protein	CYTOPLASMIQUE			S
srn_2370_Teg55	sRNA	1	0	52	0.973333333333333	0	14	1	0	74	1	0	29	0.181333333333333	0.314078546439156	27	0	0	<6	0.00533333333333333	0.0113137084989848	17	0	0	<6		1028553	1028677	125	+		#N/A
SAOUHSC_02209	CDS	0.997126433333333	0.00497716346560303	52	0.830459766666667	0.226501665925581	23	1	0	69	0.898467433333333	0.151655937308776	38	0	0	<6	0.0603448333333333	0.104520317307609	14	0.201149466666667	0.00812769747499253	56	0.0708812333333333	0.122769897436478	162		2061197	2061544	348	-	hypothetical protein	CYTOPLASMIQUE			S
srn_9020_srd52	sRNA	0.130666666666667	0.226321305522333	52	0.138666666666667	0.129326460298476	33	0.405333333333333	0.385773681493869	54	0.317333333333333	0.424854484892573	35	0	0	<6	0	0	14	0	0	9	0	0	<6		294524	294648	125	-		#N/A
srn_1780_Sau66	sRNA	0.586497833333333	0.299637457360997	52	0.620253166666667	0.50775114746494	34	0.413502133333333	0.0719777244823938	56	1	0	31	0	0	<6	0	0	<6	0	0	16	0	0	<6		707753	707831	79	-		#N/A
SAOUHSC_01379	CDS	0.792619333333333	0.24501599185762	52	0.665062166666667	0.253680808736668	74	0.9911753	0.015284828761553	64	0.6907341	0.266048077988998	78	0.0601684666666667	0.0521074206400905	100	0.0597673666666667	0.103520115701265	137	0.137585233333333	0.137847497143836	54	0	0	<6	opp-2C	1323165	1323995	831	-	oligopeptide transporter permease	MEMBRANE	0	ko:K02034,ko:K15582,ko:K15586	EP
srn_3530_srd281	sRNA	0	0	52	0.2055138	0.195344096444206	84	0.358396	0.07427387729377	54	0.0939849666666667	0.162786737414334	85	0	0	65	0	0	158	0	0	27	0	0	<6		1809879	1810144	266	-		#N/A
SAOUHSC_02595	CDS	0.833333366666667	0.104716906983177	52	0.4386347	0.227197543149195	113	0.860929533333333	0.114063956654429	48	0.452069733333333	0.152166626987797	94	0.0442992	0.0408944241421737	196	0	0	57	0.0980392	0.0577701290481941	80	0	0	<6	yocS	2384973	2385890	918	-	hypothetical protein	MEMBRANE	0	ko:K03453	S
SAOUHSC_00543	CDS	0.862433866666667	0.0531154383853069	53	0.649029966666667	0.144042540054747	32	0.897707266666667	0.0903266608288679	48	0.717813066666667	0.0294590951253316	46	0.0470311666666667	0.0814603702059065	8	0.0064668	0.0112008261623864	6	0.388007066666667	0.0835558384843333	136	0	0	<6	azo1	546754	547320	567	+	hypothetical protein	CYTOPLASMIQUE	1.5.1.38	ko:K00299	S
srn_2790_srd224	sRNA	0.935483866666667	0.0322580428571439	53	0.906298	0.101696217200641	32	1	0	49	0.731182833333333	0.113754291398669	33	0	0	<6	0	0	30	0	0	25	0	0	<6		1260987	1261203	217	+		#N/A
SAOUHSC_00088	CDS	0.902820233333333	0.0667691983637915	53	0.721372733333333	0.168652281056112	60	0.8831125	0.0832539322343395	45	0.6653075	0.165816906956046	54	0	0	<6	0	0	<6	0	0	<6	0	0	<6	cps2D	93570	94550	981	+	hypothetical protein	CYTOPLASMIQUE	5.1.3.2	ko:K01784	M
SAOUHSC_00216	CDS	0.890211633333333	0.0779974735955809	53	0.694973533333333	0.274205327610102	80	0.9542328	0.0179289679803384	69	0.838624333333333	0.0903589508385491	106	0.0010582	0.00183285616456939	173	0.0198412666666667	0.0343660819531895	97	0.0592592666666667	0.0841793652439836	59	0	0	<6	gatC	235852	237111	1260	+	PTS system component	MEMBRANE	0	ko:K02775	G
SAOUHSC_01691	CDS	0.599006833333333	0.156390141919635	53	0.370111733333333	0.190228605331752	103	0.561142166666667	0.175257734612266	46	0.4050279	0.179583800048529	103	0	0	9	0.0114835666666667	0.019890120918771	<6	0.0232774666666667	0	25	0	0	<6	comEC	1601433	1603580	2148	-	DNA internalization-related competence protein ComEC/Rec2	PSE	0	ko:K02238	S
SAOUHSC_01348	CDS	0.982906	0.0296076765045824	53	1	0.0296076765045824	114	1	0	63	0.975071233333333	0.0222400071282213	92	0	0	9	0	0	<6	0.187321966666667	0.0664801289574938	228	0.0534188	0.0925240756793603	10	yneP	1290046	1290513	468	+	hypothetical protein	CYTOPLASMIQUE	0	ko:K07107	S
srn_2220_Sau58	sRNA	0.258771933333333	0.250461255373388	53	0.258771933333333	0.163461807289318	214	0.5	0.456561870149315	49	0.570175433333333	0.507787912091006	272	0	0	43	0	0	47	0	0	44	0	0	<6		939679	939754	76	-		#N/A
SAOUHSC_T00054	tRNA	1	0	54	1	0	55	1	0	32	1	0	56	0.627192966666667	0.543204883685892	24	0.991228066666667	0.0151934342139404	378	0.793859666666667	0.437289682728166	106	0.0350877333333333	0.0607737368557614	10		1899699	1899774	76	-	tRNA-Thr	#N/A
SAOUHSC_00420	CDS	0.700298966666667	0.145402218799451	54	0.244892833333333	0.187542814012561	68	0.617090166666667	0.0543812925306427	45	0.2015446	0.0703745602947543	46	0.0343796666666667	0.0300072579835835	284	0.0373692	0.0323626765191014	890	0.1268062	0.046506271577283	199	0.0189337333333333	0.0327941881102938	134		420822	422159	1338	+	hypothetical protein	MEMBRANE	0	ko:K03308	S
SAOUHSC_00749	CDS	0.5393586	0.164029951421775	54	0.450275366666667	0.203674794416008	76	0.558147066666667	0.199128530709598	72	0.520246166666667	0.0541463194212066	95	0.0981535666666667	0.112927542067661	169	0.130547466666667	0.116635626700307	244	0.1292517	0.0412306893042065	249	0	0	<6	fatB	733835	734863	1029	+	hypothetical protein	PSE	0	ko:K02016	P
SAOUHSC_00654	CDS	0.722058333333333	0.187135128824316	54	0.543428366666667	0.172314277691703	86	0.8253032	0.133977074451825	61	0.552933466666667	0.0908478489892482	88	0.0953785666666667	0.0826368333590012	429	0.1697804	0.186088553890668	172	0.194034733333333	0.104293017634835	364	0	0	<6	fhuG	643035	644051	1017	+	ferrichrome ABC transporter (permease), putative	MEMBRANE	0	ko:K02015	P
srn_3660_Sau6515	sRNA	0.970266033333333	0.051500740977226	54	1	0.051500740977226	94	0.9577465	0.0731852087976116	103	1	0	73	0.201877933333333	0.181648288934532	38	0.150234733333333	0.184955071609197	83	0.624413133333333	0.142749302772378	216	0.195618166666667	0.338820603550143	58		1885899	1886111	213	+		#N/A
SAOUHSC_01761a	CDS	0.9107744	0.154543272535818	54	0.887205366666667	0.178490908745077	97	0.986532	0.0233272602763376	47	0.9915825	0.014579537672711	93	0	0	<6	0.230639733333333	0.2024196438712	25	0.346801333333333	0.217846022833377	15	0.126262633333333	0.218693296030773	8		1662066	1662263	198	+		#N/A
SAOUHSC_01928	CDS	1	0	55	0.972222233333333	0	37	1	0	55	0.976851866666667	0.040093743033712	34	0	0	<6	0	0	<6	0.175925933333333	0	<6	0	0	<6		1832463	1832606	144	-	transposase family protein, putative	CYTOPLASMIQUE	0	ko:K07483	L
srn_5130_Sau6728	sRNA	0.3974359	0.347102223961515	55	0.2008547	0.347890545339005	38	0.183760666666667	0.318282811099395	47	0.2094017	0.362694383591296	44	0	0	22	0	0	90	0	0	9	0	0	7		2816317	2816394	78	+		#N/A
srn_4590_Teg28	sRNA	0.9921875	0	55	0.934895833333333	0.106069853408418	38	0.997395833333333	0.00451054897804395	70	0.958333333333333	0.0586371367145714	38	0	0	<6	0	0	<6	0.190104166666667	0	<6	0	0	<6		2524350	2524477	128	-		#N/A
SAOUHSC_02562	CDS	0.986019133333333	0.0242155714005128	55	0.794702	0.227194380232662	51	1	0	120	0.9521707	0.0417874150364676	60	0.0551876333333333	0.0955877848828151	16	0.0728477	0.126175917614535	157	0.379690933333333	0.182630195941977	53	0.1044886	0.0904897820058707	156	ureE	2354713	2355165	453	+	urease accessory protein UreE	CYTOPLASMIQUE	0	ko:K03187	O
SAOUHSC_01362	CDS	0.953405033333333	0.0328499865623007	55	0.971326166666667	0.0328499865623007	58	1	0	48	0.982078866666667	0.0310403134625495	41	0	0	<6	0.345878133333333	0.321068737332948	88	0	0	<6	0	0	<6	dmpI	1305926	1306111	186	-	4-oxalocrotonate tautomerase, putative	CYTOPLASMIQUE	5.3.2.6	ko:K01821	G
srn_2960_Sau6528	sRNA	1	0	55	1	0	61	1	0	50	1	0	68	0	0	14	0	0	<6	0.252525266666667	0.535686985442824	93	0	0	<6		1355816	1355914	99	-		#N/A
SAOUHSC_01795	CDS	0.877670933333333	0.211880158709147	55	0.866453	0.183801816667038	63	0.9946581	0.0092524422089522	74	0.9508547	0.070409555027212	45	0	0	<6	0.0400641	0.0693930567595203	99	0.135149566666667	0	32	0	0	<6	coaE	1692302	1692925	624	-	dephospho-CoA kinase	CYTOPLASMIQUE	2.7.1.24	ko:K00859	F
SAOUHSC_02806	CDS	0.6254599	0.0609412251914909	55	0.683836133333333	0.160756020299117	91	0.720382633333333	0.0360558857143093	45	0.711552633333333	0.115160013160314	82	0.103752733333333	0.0489371992488672	703	0.0865832666666667	0.0887416533537849	254	0.337503066666667	0.185231783211319	518	0.00392446666666667	0.00679737565927714	433	gntP	2584907	2586265	1359	-	gluconate permease, putative	MEMBRANE	0	ko:K03299,ko:K06155	EG
IM26_13445	CDS	0.816064233333333	0.0771209992961926	55	0.820883533333333	0.176699570876935	141	0.8763052	0.0557003276838656	46	0.902008066666667	0.0473622883522675	127	0.0650602333333333	0.11268762968562	<6	0.177510066666667	0.177109816072524	34	0.278714866666667	0.0783781197897729	71	0.247389566666667	0.110799753709895	250		455097	455511	415	-	hypothetical protein	#N/A
SAOUHSC_00259	CDS	0.490196066666667	0.0779152719147111	56	0.421931766666667	0.121718711942015	30	0.586056666666667	0.0716970975948353	53	0.422657966666667	0.0528294012756476	41	0	0	<6	0	0	<6	0.0784313666666667	0	6	0.0493827	0.0855333454149316	80	essA	279337	279795	459	+	hypothetical protein	PSE			S
SAOUHSC_00873	CDS	0.8436214	0.105079433563187	56	0.838134433333333	0.151836435702842	33	0.9190672	0.116129144324928	33	0.711934166666667	0.281915520124475	29	0	0	<6	0.102880666666667	0.178194541783224	<6	0.259259266666667	0.28808053524558	115	0	0	<6	nifU	838632	838874	243	-	hypothetical protein	CYTOPLASMIQUE			O
SAOUHSC_02763	CDS	0.6848889	0.303743522265941	56	0.6084444	0.391533346538776	36	1	0	89	0.764444433333333	0.0633345195210584	41	0	0	<6	0.112	0.125729869164014	39	0.0671111	0.11879393923934	26	0.0337777666666667	0.0585048080328731	93	opp-1F	2539489	2540238	750	-	peptide ABC transporter, ATP-binding protein, putative	CYTOPLASMIQUE	3.6.3.24	ko:K10824,ko:K15583	EP
SAOUHSC_T0007	tRNA	1	0	56	1	0	37	1	0	43	1	0	31	0.319819833333333	0.388459679403826	29	0.369369366666667	0.439414389857824	51	0.558558533333333	0.420441873716903	21	0.3108108	0.433486891453583	31		1900735	1900808	74	-	tRNA-Arg	#N/A
SAOUHSC_01552	CDS	0.9815838	0.0318977940823499	56	0.790669133333333	0.161863683541718	39	0.994475133333333	0.00956934977171037	52	0.939226533333333	0.0396269587089816	42	0.0399017666666667	0.0691118871784249	8	0	0	<6	0.0669122	0	<6	0	0	<6		1494344	1494886	543	-	bacteriophage L54a, deoxyuridine 5-triphosphate nucleotidohydrolase	CYTOPLASMIQUE			S
SAOUHSC_01405	CDS	0.889967633333333	0.190581649543715	56	0.804746466666667	0.165312738390875	43	0.8975189	0.0905184995088297	49	0.6871629	0.0485796950252881	52	0.0992448666666667	0.171897151457066	<6	0	0	330	0.0733549	0.0297488308126555	12	0.0798274	0.138265112636124	9		1346288	1346596	309	-	hypothetical protein	CYTOPLASMIQUE			S
srn_2520_Teg60	sRNA	0.925925933333333	0.12830004698991	56	0.8287037	0.161794341705058	49	1	0	70	0.9506173	0.0855333454149316	48	0.0339506333333333	0.0588042218824748	15	0.0370370333333333	0.0641500234949554	20	0.257716066666667	0.294627849064621	12	0.0879629666666667	0.152356327451154	69		1085894	1086109	216	+		#N/A
srn_2100_srd181	sRNA	0.346224666666667	0.290585334127797	56	0.1970534	0.098263857005734	50	0.327808466666667	0.115009188182959	72	0.154696133333333	0.142900757652482	52	0	0	7	0	0	9	0	0	<6	0	0	120		872450	872630	181	-		#N/A
SAOUHSC_00275	CDS	1	0	56	0.9314704	0.0576197878052323	67	1	0	73	0.9667332	0.0576197878052323	61	0	0	24	0	0	<6	0.0998004	0.105854309407695	23	0	0	<6	essG	292562	293062	501	+	hypothetical protein	CYTOPLASMIQUE			S
SAOUHSC_02621	CDS	0.8166393	0.0788405031538993	56	0.786535266666667	0.101823884104075	81	0.851122066666667	0.0782397255532209	61	0.782156533333333	0.0467139479515844	64	0.0799124333333333	0.0692256749995501	28	0.116584566666667	0.00998812623334995	168	0.2402846	0.15210340624866	67	0.0821018	0.0711022444964292	178	mpg	2409499	2410107	609	+	DNA-3-methyladenine glycosylase, putative	CYTOPLASMIQUE	3.2.2.21	ko:K03652	L
SAOUHSC_00138	CDS	0.951443566666667	0.0841022095676644	56	0.619860033333333	0.22883745405668	85	0.988626433333333	0.0196995953299385	52	0.6701662	0.0903162877563068	103	0.0656168	0.113651631430086	42	0	0	143	0.273840766666667	0.21528707410294	263	0	0	103	tauC	143383	144144	762	+	hypothetical protein	MEMBRANE	0	ko:K02050	P
srn_3480_srd275	sRNA	0.6077348	0.0773480714285756	56	0.639042366666667	0.0648043600559664	175	0.709023933333333	0.100262662997366	31	0.706261533333333	0.0899523696468498	93	0.0690607666666667	0.119616756676326	6	0.138121533333333	0.119616756676326	83	0.0681399666666667	0	<6	0.0681399666666667	0.118021884292716	14		1776233	1776594	362	-		#N/A
SAOUHSC_02294	CDS	1	0	56	1	0	226	1	0	48	1	0	139	0.379629633333333	0.375085724221015	204	0.574074066666667	0.269474646773631	62	0.771604933333333	0.445215359795773	206	0.2037037	0.180258539653382	199		2128216	2128323	108	-	hypothetical protein	CYTOPLASMIQUE
SAOUHSC_00800	CDS	1	0	57	0.912854066666667	0.147167680581947	46	1	0	55	0.896877266666667	0.0905996763120782	37	0	0	<6	0.0457516333333333	0.0792441534625952	74	0.167755966666667	0.113999755262895	33	0	0	<6		783701	784159	459	+	hypothetical protein	MEMBRANE
SAOUHSC_03055	CDS	1	0	57	0.731884066666667	0.464390418852083	54	0.978260866666667	0.031586210596609	56	0.606280166666667	0.354727206549348	68	0	0	<6	0	0	<6	0.120772933333333	0.0922313315827111	63	0.0386473333333333	0.0669391449103836	<6	rpmH	2821010	2821147	138	-	50S ribosomal protein L34	CYTOPLASMIQUE	0	ko:K02914	J
SAOUHSC_03041	CDS	0.573627866666667	0.220054441471748	57	0.363453833333333	0.184546028432376	56	0.8253012	0.19529598325895	47	0.393574266666667	0.300983862156202	69	0.0502008	0.0869503361806037	147	0	0	73	0.0060241	0	318	0	0	545		2811508	2812005	498	-	hypothetical protein	CYTOPLASMIQUE
SAOUHSC_01018	CDS	0.7454594	0.116707823910525	57	0.5403312	0.28188317629971	57	0.8002137	0.147493237416805	60	0.644764966666667	0.0431974125570425	71	0.0189636666666667	0.032846034164467	142	0.0202991333333333	0.0351591302829483	69	0.126335466666667	0.0838555810488783	50	0.0202991333333333	0.0351591302829483	368	purD	989309	990556	1248	+	phosphoribosylamine--glycine ligase	CYTOPLASMIQUE	6.3.4.13	ko:K01945	F
srn_4770_srd385	sRNA	0.561957	0.0851180413286742	57	0.5733882	0.120419384705508	86	0.574302666666667	0.0972906185763736	36	0.657978966666667	0.138907624898719	110	0.208047566666667	0.157865626219907	508	0.0749885666666667	0.0656480398234657	74	0.272062166666667	0.192053666593494	104	0.0749885666666667	0.0625660630314337	322		2613264	2613992	729	+		#N/A
srn_0100_srd6	sRNA	0.337777766666667	0.327233052980538	57	0.332222233333333	0.293339684527205	88	0.164444433333333	0.0767632070914402	53	0.277777766666667	0.195002373964661	75	0	0	39	0	0	<6	0	0	22	0	0	8		33871	34170	300	-		#N/A
SAOUHSC_01397	CDS	0.996633	0.00583181506908443	57	0.8864839	0.179953323908257	102	0.992304	0.00794742429973386	77	0.988456	0.0199947945225751	112	0.0716690666666667	0.124134464797708	363	0.0163540333333333	0.0283260166420083	7	0.331409333333333	0.246926213473742	98	0	0	<6	dapB	1340002	1340694	693	+	dihydrodipicolinate reductase	CYTOPLASMIQUE	1.17.1.8	ko:K00215	E
SAOUHSC_02882	CDS	0.976141766666667	0.0208882915252381	57	1	0.0224328292393091	260	1	0	67	0.989093366666667	0.0188908430728576	304	0	0	<6	0	0	<6	0	0	<6	0	0	<6	crtO	2655806	2656294	489	-	hypothetical protein	PSE	0	ko:K10212	M
SAOUHSC_02948	CDS	0.774193533333333	0.391108272944275	58	0.5125448	0.470053617431558	10	1	0	53	1	0	17	0	0	<6	0.254480266666667	0.440772751390343	57	0.333333333333333	0	16	0	0	<6		2712716	2712808	93	+	hypothetical protein	MEMBRANE
SAOUHSC_02550	CDS	0.949456966666667	0.0800665484107023	58	0.6336675	0.33404945170427	41	0.934001666666667	0.090141369402197	64	0.846282333333333	0.0701119851758837	70	0.0317460333333333	0.0549857426721085	34	0	0	<6	0.1223893	0.126712120975067	112	0	0	219	fdhD	2344767	2345564	798	+	formate dehydrogenase accessory protein	CYTOPLASMIQUE	0	ko:K02379	C
SAOUHSC_01356	CDS	0.933489833333333	0.11519898788654	58	0.612676033333333	0.416013744046192	43	0.9827856	0.0298162154218137	72	0.7531299	0.12896027420485	49	0.0582942333333333	0.0504876977377988	530	0	0	11	0.0348200333333333	0	12	0	0	<6	glcT	1298809	1299660	852	+	transcription antiterminator	CYTOPLASMIQUE	0	ko:K02538,ko:K03480,ko:K03488	K
srn_0430_sau53	sRNA	0.795138866666667	0.208420137193994	58	0.694444433333333	0.42188571646197	44	0.9513889	0.0841968950118115	50	0.90625	0.116345329789768	51	0.130208333333333	0.225527448902198	24	0	0	61	0.291666666666667	0.279896410649449	81	0	0	100		160579	160770	192	+		#N/A
SAOUHSC_00462	CDS	1	0	58	0.891903533333333	0.120840739247007	67	1	0	65	0.9543497	0.0429541964747334	56	0.00387596666666667	0.00671337119511005	48	0.102497833333333	0.0181032221668777	89	0.384582266666667	0.135208998900517	205	0.135228233333333	0.157920731222228	171	tatD	463721	464494	774	+	hypothetical protein	CYTOPLASMIQUE	0	ko:K03424	L
SAOUHSC_01550	CDS	1	0	58	1	0	84	1	0	50	1	0	107	0.3217247	0.557243526449855	52	0.373134333333333	0.340387245714529	60	0.694859033333333	0.0773947463891779	56	0.0812603666666667	0.140747083708343	<6		1493944	1494144	201	-	hypothetical protein	CYTOPLASMIQUE
SAOUHSC_T00051	tRNA	1	0	58	1	0	104	1	0	35	1	0	60	0.8888889	0.132713316558776	223	0.5842294	0.520849090882455	154	1	0	158	0.236559133333333	0.337983512450539	13		1900046	1900138	93	-	tRNA-Ser	#N/A
SAOUHSC_02872	CDS	1	0	58	1	0	290	1	0	60	1	0	257	0	0	<6	0.4079861	0.364893216321063	110	0.359375	0.3167249359767	32	0.493055566666667	0.42703040966126	329		2644750	2644941	192	+	hypothetical protein	CYTOPLASMIQUE
SAOUHSC_02886	CDS	1	0	59	0.491479233333333	0.537689741480977	16	1	0	62	0.5194274	0.281637511359762	13	0.0504430666666667	0.0873699543562507	7	0	0	<6	0.0981595	0	19	0.0511247333333333	0.0885506356567435	20		2659920	2660408	489	-	hypothetical protein	CYTOPLASMIQUE	0	ko:K03828	K
srn_9500_srd368	sRNA	1	0	59	0.862030933333333	0.166322719137986	35	1	0	39	0.868653466666667	0.10378210668031	21	0	0	<6	0	0	<6	0.232891833333333	0.173264566625161	70	0	0	<6		2486772	2487073	302	-		#N/A
SAOUHSC_00704	CDS	0.821192066666667	0.0899135241206979	59	0.619573233333333	0.268748129091404	39	0.9013981	0.0588346158582683	59	0.8219279	0.131422296823141	48	0	0	<6	0	0	<6	0.0559234666666667	0.11863158752238	19	0.1111111	0.0962313653206168	110		688884	689336	453	+	hypothetical protein	SECRETED
SAOUHSC_00054	CDS	0.904020733333333	0.0438499198440925	59	0.7380026	0.233752287328624	67	1	0	109	0.929961066666667	0.0363164714285864	81	0	0	<6	0.0319931	0.0554136746916318	36	0.0134025	0	<6	0	0	<6		57118	57888	771	+	hypothetical protein	PSE			M
SAOUHSC_02334	CDS	0.8097643	0.186259120933097	59	0.684343433333333	0.325760812577557	94	0.824074066666667	0.224879820638498	65	0.8745791	0.160394926604709	131	0.100168366666667	0.0941595385572983	32	0	0	<6	0.2382155	0.308912820258151	48	0	0	<6	ssb_2	2163706	2164101	396	-	bacteriophage L54a, single-stranded DNA binding protein	CYTOPLASMIQUE	0	ko:K03111	L
SAOUHSC_00400	CDS	0.535233033333333	0.159410226772762	59	0.464325166666667	0.0925420463989747	98	0.5590899	0.0657178724850402	68	0.628893333333333	0.091544904875822	119	0	0	<6	0	0	6	0.0196598333333333	0	<6	0.0167881666666667	0.0290779576326009	393		403207	404715	1509	+	hypothetical protein	SECRETED
SAOUHSC_01887	CDS	0.883530733333333	0.130598595118988	59	0.785392	0.237108628511329	100	0.938240266666667	0.027505508771214	69	0.916807666666667	0.0433072776781609	99	0.0211506	0.0366339138105663	158	0.0420192	0.0363921530756288	95	0.1641286	0.090332608453869	90	0.0318669	0.0317268399594098	102	ribBA	1799088	1800269	1182	-	riboflavin biosynthesis protein	CYTOPLASMIQUE	3.5.4.25,4.1.99.12	ko:K02858,ko:K14652	H
SAOUHSC_00168	CDS	0.5221997	0.239786330918654	59	0.203065133333333	0.108321303581844	111	0.584403866666667	0.281365643355125	67	0.135226466666667	0.104104654271283	100	0	0	44	0	0	<6	0.0338066	0.0358573141632917	55	0.0169033	0.029277374415579	93		181951	183429	1479	+	hypothetical protein	MEMBRANE	0	ko:K02033	EP
SAOUHSC_02013	CDS	0.793927633333333	0.0924833636917653	59	0.881782966666667	0.163944031448205	386	0.914082666666667	0.0310883978561671	68	0.990310066666667	0.0121026940312202	501	0	0	<6	0.259689933333333	0.229657299123201	196	0.242894066666667	0.120591828941185	22	0	0	<6	yhbO	1922322	1922837	516	-	hypothetical protein	CYTOPLASMIQUE	3.5.1.124,4.2.1.130	ko:K05520,ko:K05523	S
SAOUHSC_01387	CDS	0.8845739	0.158061507082242	60	0.661992066666667	0.166701847369258	34	0.983818766666667	0.0148303387710238	82	0.737144933333333	0.212448677558612	39	0.0262495666666667	0.0454655831433331	18	0	0	<6	0.114347333333333	0.171627826558749	77	0	0	<6	pstC	1330246	1331172	927	-	hypothetical protein	MEMBRANE	0	ko:K02037,ko:K02038	P
srn_3360_srd267	sRNA	0.996466433333333	0.00612031699859848	60	0.740871633333333	0.358391696403591	36	0.988221433333333	0.0204010759070038	56	0.820965866666667	0.134940400587531	35	0.182567733333333	0.158354888557516	36	0.0671378	0.116286080708398	21	0.130742033333333	0.0924485547858916	41	0	0	<6		1714211	1714493	283	-		#N/A
SAOUHSC_00684	CDS	0.9864865	0.023406068588082	60	0.9256757	0.046285453065335	69	0.993243233333333	0.0117030631615545	53	0.941441433333333	0.0554895896186243	101	0.0563063	0.0975253723862155	<6	0	0	<6	0	0	<6	0	0	<6	yodP	670865	671308	444	+	hypothetical protein	CYTOPLASMIQUE	2.3.1.264	ko:K21935	K
SAOUHSC_00409	CDS	0.854406166666667	0.00663623719914635	60	0.8212005	0.00383145000010876	72	0.8978289	0.0652841666299724	72	0.804597733333333	0.0470812592849144	71	0	0	<6	0.4853129	0.191889919537948	458	0.4112388	0.376581737136176	384	0.190293733333333	0.164810341350121	321		410343	410603	261	-	hypothetical protein	MEMBRANE
SAOUHSC_01538	CDS	0.616627266666667	0.133764868228146	60	0.620370366666667	0.270205329217893	82	0.783490933333333	0.100233196362398	62	0.683609133333333	0.18044337595582	82	0.0760441333333333	0.0959202807586244	166	0.0291568	0.0505010589861242	40	0.167060666666667	0.10197045470135	188	0	0	<6		1486012	1487703	1692	-	phage terminase, large subunit, putative	CYTOPLASMIQUE			S
SAOUHSC_01101	CDS	0.190972233333333	0.330773610968232	60	0.5798611	0.276189054991727	83	0.260416666666667	0.451054897804395	74	0	0	105	0	0	33	0	0	105	0	0	39	0	0	<6		1062304	1062399	96	-	hypothetical protein	CYTOPLASMIQUE
SAOUHSC_02420	CDS	0.781994033333333	0.166122722802522	60	0.426835333333333	0.275740027896248	84	0.884424633333333	0.0989592823919178	65	0.446180566666667	0.115046971109471	66	0.0550595	0.0550595	163	0.0555555333333333	0.0558052034258754	50	0.115079366666667	0.0910189262956886	89	0	0	<6	srdM	2248363	2249706	1344	-	hypothetical protein	MEMBRANE	0	ko:K18935	EGP
SAOUHSC_00924	CDS	0.930594466666667	0.0884527872806919	60	0.9361967	0.104643217091713	154	0.994709	0.00916428082284695	92	0.9816371	0.0318054757743065	185	0	0	22	0.0460628666666667	0.0399025382632901	81	0.0694055333333333	0	11	0	0	<6	oppC	894937	896007	1071	+	hypothetical protein	MEMBRANE	0	ko:K02034,ko:K15582,ko:K15586	EP
srn_9335_tsr29	sRNA	1	0	61	0.984732833333333	0.0264435083542887	133	1	0	51	1	0	158	0	0	<6	0.3206107	0.279330918886166	<6	0	0	<6	0	0	<6		1858652	1858782	131	-		#N/A
SAOUHSC_00234	CDS	0.713002366666667	0.256268289361606	62	0.6283688	0.3075507550267	29	0.8288416	0.0545007744819283	53	0.6789598	0.0805185606619368	37	0.0988179666666667	0.095261004895515	90	0.0704491666666667	0.0610148903840967	59	0.315839233333333	0.225672351398227	107	0	0	<6	yydK	255367	256071	705	-	hypothetical protein	CYTOPLASMIQUE	0	ko:K03486,ko:K03489,ko:K03710	K
srn_4350_srd353	sRNA	1	0	62	0.82	0.305995642670502	31	1	0	48	0.89	0.0754983443527075	23	0.15	0.259807621135332	12	0	0	11	0.146666666666667	0	27	0	0	<6		2366870	2366969	100	-		#N/A
SAOUHSC_02777	CDS	1	0	62	0.693459433333333	0.395181076025995	45	0.969267133333333	0.0532308865289066	50	0.7005516	0.154233062236182	63	0	0	<6	0	0	<6	0.1245075	0	31	0.0583136333333333	0.101002175707275	17		2553735	2554157	423	-	hypothetical protein	MEMBRANE			S
SAOUHSC_01695	CDS	0.978342766666667	0.0375114284847076	62	0.790018833333333	0.220995933660607	45	1	0	66	0.857815433333333	0.155298730262688	64	0.232580033333333	0.108833482816288	108	0.1290019	0.22343784507292	8	0.2693032	0.207737577842924	79	0	0	<6	rsfS	1605637	1605990	354	-	hypothetical protein	CYTOPLASMIQUE	0	ko:K09710	J
srn_2850_Teg112	sRNA	1	0	62	0.967061933333333	0.0570504049697575	50	1	0	60	1	0	48	0.196310933333333	0.170021741760703	14	0.347826066666667	0.0480850762368466	237	0.202898566666667	0.299053064722642	9	0.155467733333333	0.148751802711978	100		1296632	1296884	253	+		#N/A
srn_2190_Sau6513	sRNA	0.9137931	0.149314730763009	62	1	0.149314730763009	59	1	0	61	0.9770115	0.0398172499897971	46	0	0	18	0.310344833333333	0.537533019199829	51	0.235632166666667	0.499851308747036	59	0	0	6		926913	926970	58	+		#N/A
SAOUHSC_01863	CDS	1	0	62	0.875	0.194300535832647	60	1	0	59	0.9188034	0.0817360372024482	54	0.282051266666667	0.250984241040137	247	0.238247866666667	0.237186718519932	122	0.534188033333333	0.111052039224163	190	0	0	<6	ytzB	1770125	1770436	312	+	hypothetical protein	MEMBRANE			S
SAOUHSC_02005	CDS	0.760757833333333	0.228314192752801	62	0.598908166666667	0.285131777414707	69	0.886319833333333	0.0958901221087101	70	0.842967233333333	0.0266112646302902	100	0.0671162666666667	0.0655696058299372	88	0	0	<6	0.186897866666667	0.0510915054998871	153	0	0	<6	mutY	1914997	1916034	1038	-	A/G-specific adenine glycosylase, putative	CYTOPLASMIQUE	0	ko:K03575	L
srn_2500_srd207	sRNA	0.729667833333333	0.0426910490349362	62	0.387170633333333	0.264336934622708	73	0.555555533333333	0.224220800284771	35	0.0859106333333333	0.148801581843754	116	0	0	23	0	0	34	0.1580756	0	40	0	0	544		1078428	1078718	291	-		#N/A
SAOUHSC_00081	CDS	1	0	62	0.8910339	0.0832216349370963	74	0.990561966666667	0.016347153256862	78	0.970399	0.0284598742267074	73	0.0163020333333333	0.0282359500000148	16	0.0767910666666667	0.0690717201327963	64	0.1780352	0.123766455546	59	0.0519090666666667	0.0486740689063831	425	sbnG	88221	88997	777	+	hypothetical protein	CYTOPLASMIQUE	4.1.2.52,4.1.2.53	ko:K02510,ko:K12660	G
SAOUHSC_01208	CDS	0.874396133333333	0.195998549442243	62	0.8852657	0.200850175152135	77	0.995169066666667	0.00836742198131139	55	0.783816433333333	0.188695889457358	56	0.0748792333333333	0.129694636565138	84	0	0	<6	0.3611111	0.356115379882869	94	0.179951666666667	0.155853243940071	111	rpsP	1159735	1160010	276	+	30S ribosomal protein S16	CYTOPLASMIQUE	0	ko:K02959	J
SAOUHSC_02004	CDS	1	0	62	0.954573366666667	0.0786812369501353	97	1	0	72	0.964395333333333	0.0313256083156151	78	0	0	8	0	0	<6	0.1025169	0.098968927836569	37	0	0	190	ygaC	1914153	1914695	543	-	hypothetical protein	CYTOPLASMIQUE	0	ko:K07586	J
srn_3280_srd260	sRNA	0.8108108	0.17528276485248	62	0.8314028	0.201968980903331	98	0.943371933333333	0.0350338693695591	57	0.965250966666667	0.0176933793127071	99	0	0	<6	0.1943372	0.168312023658828	25	0.3088803	0.242982608244387	33	0.0965251	0.167186377405667	8		1662033	1662291	259	+		#N/A
srn_2800_Sau14	sRNA	0.525252533333333	0.457677214809546	62	0.558922566666667	0.402522402408069	144	0.8080808	0.139963734863107	57	0.474747466666667	0.324649666122889	163	0	0	80	0	0	125	0	0	146	0	0	<6		1264440	1264538	99	-		#N/A
srn_0680_Sau6807	sRNA	0.370370366666667	0.328181638752693	63	0.6388889	0.529237766002166	49	0.699074066666667	0.375856341443501	83	0.523148166666667	0.468188120418303	60	0	0	<6	0	0	<6	0	0	45	0	0	<6		251207	251278	72	-		#N/A
SAOUHSC_02218	CDS	0.613475166666667	0.233396907795676	63	0.684397166666667	0.266083500597293	55	0.637115833333333	0.129436676992162	41	0.5543735	0.127380149229462	70	0.106383	0.0394876984140631	72	0.225768333333333	0.242599150742708	93	0.222222266666667	0.0275821849244218	183	0.0886524666666667	0.153550576482973	38		2064845	2065126	282	+	hypothetical protein	CYTOPLASMIQUE
srn_4450_Sau6307	sRNA	0.484444433333333	0.446683260222457	63	0.3288889	0.355110841329338	57	1	0	67	0.1777778	0.307920182057818	41	0	0	<6	0	0	84	0	0	56	0	0	143		2429669	2429743	75	-		#N/A
SAOUHSC_01643	CDS	0.363076933333333	0.168792005709166	63	0.3008547	0.116969576175189	60	0.360683766666667	0.126886872647029	55	0.3688889	0.0693073148659649	55	0	0	10	0	0	<6	0	0	32	0	0	<6	comGA	1559316	1560290	975	-	hypothetical protein	CYTOPLASMIQUE	0	ko:K02243	NU
SAOUHSC_03025	CDS	0.841940533333333	0.0133709152530159	63	0.6431925	0.228596341374536	64	0.8137715	0.0777291385213422	69	0.7470005	0.0907847862084281	57	0.110589466666667	0.107359502979957	77	0.0777256	0.06731689221711	37	0.305685966666667	0.223529817851232	208	0	0	219	pcp	2798581	2799219	639	+	pyrrolidone-carboxylate peptidase	CYTOPLASMIQUE	3.4.19.3	ko:K01304	O
srn_0500_srd30	sRNA	0.393103433333333	0.35118281592661	63	0.298850566666667	0.517624365337417	66	0.183908033333333	0.283458610013814	59	0.365517233333333	0.244024903214453	52	0.174712633333333	0.302611157657485	265	0	0	138	0	0	26	0	0	178		198474	198618	145	-		#N/A
SAOUHSC_02809	CDS	0.968184033333333	0.0501062393945438	63	0.877630933333333	0.183173359071736	73	1	0	74	0.986294666666667	0.0224786554200498	102	0.0729319666666667	0.0631652035891861	34	0.0988742	0.111845048072009	112	0.238864433333333	0	51	0.0734214333333333	0.127169652897864	55	gntR	2587959	2588639	681	-	gluconate operon transcriptional repressor	CYTOPLASMIQUE	0	ko:K11476	K
IM26_04480	CDS	0.995370366666667	0.00801876015374778	63	0.9861111	0.0212156451898907	132	0.9976852	0.00400935120936041	52	1	0	157	0	0	<6	0.3472222	0.300703245957921	<6	0	0	<6	0	0	<6		38568	38711	144	+	lantibiotic epidermin	#N/A
SAOUHSC_00237	CDS	0.6574803	0.124519868288278	64	0.431321066666667	0.256179046397482	29	0.606299233333333	0.115343781620612	46	0.3486439	0.0504410513864448	36	0	0	143	0	0	16	0	0	8	0	0	<6	ubiE	258896	259657	762	-	hypothetical protein	CYTOPLASMIQUE			Q
SAOUHSC_02156	CDS	1	0	64	0.7024482	0.241047273869387	38	0.996233533333333	0.00652371163168123	36	0.934086633333333	0.0548731038007086	37	0	0	<6	0	0	<6	0.308851233333333	0.271656848881673	24	0	0	<6		2026970	2027146	177	-	hypothetical protein	MEMBRANE
SAOUHSC_00877	CDS	0.9305555	0.0625462599172005	64	0.749074066666667	0.192830577543613	57	0.9064815	0.0974336099808993	47	0.7175926	0.1450131491129	40	0.0685185333333333	0.118677580993435	20	0	0	<6	0.168518533333333	0.180705097730197	30	0	0	<6	erpA	840987	841346	360	+	hypothetical protein	CYTOPLASMIQUE	0	ko:K13628,ko:K15724	S
SAOUHSC_00414	CDS	1	0	64	0.999081733333333	0.00159048452156355	67	1	0	63	1	0	83	0.222222233333333	0.192528951027796	292	0	0	<6	0.5472911	0.375954886974654	123	0.0679522666666667	0.117696778356136	31	ybcI	417876	418238	363	+	hypothetical protein	CYTOPLASMIQUE			S
SAOUHSC_01963	CDS	1	0	64	0.924924933333333	0.130033829848288	81	1	0	58	1	0	57	0.1051051	0.182047373334608	18	0	0	<6	0.273273266666667	0	11	0	0	<6		1869835	1869945	111	-	hypothetical protein	CYTOPLASMIQUE
srn_4030_srd329	sRNA	0.744444433333333	0.271156642852362	64	0.931111133333333	0.125491620201284	88	0.7688889	0.400296167393132	65	1	0	85	0.1688889	0.292524155634419	203	0	0	106	0.293333333333333	0.353553390593274	181	0	0	38		2197093	2197242	150	+		#N/A
SAOUHSC_01566	CDS	0.818908866666667	0.237242166553636	64	0.8671808	0.228874155520037	96	0.9797201	0.0205715005424981	77	0.926592366666667	0.0590223662487649	99	0.0631248333333333	0.062561375556675	120	0.0425593	0.0368599251460173	18	0.0234219	0.00484735840639002	27	0	0	16		1500313	1501479	1167	-	phi APSE P51-like protein	CYTOPLASMIQUE			S
SAOUHSC_01032	CDS	0.919281033333333	0.0971644178156455	64	0.7872549	0.241792103608499	101	0.930392166666667	0.0677322477668011	62	0.929084933333333	0.0841387527036343	106	0.0973856	0.0430182530872652	197	0.074183	0.0745119499862942	104	0.197385633333333	0.0790295772672801	190	0.1124183	0.0673575506504653	508	cydB	1002135	1003154	1020	+	cytochrome d ubiquinol oxidase, subunit II, putative	MEMBRANE	1.10.3.14	ko:K00426	C
SAOUHSC_02321	CDS	1	0	64	1	0	115	1	0	42	1	0	109	0.406349233333333	0.424887188139985	149	0.119047633333333	0.206196549454164	72	0.558730166666667	0.525279363573251	106	0	0	<6		2154696	2154905	210	-	hypothetical protein	CYTOPLASMIQUE
SAOUHSC_01956	CDS	0.941358033333333	0.101570865722427	64	0.85	0.103278419011735	119	1	0	61	0.982716033333333	0.0150824724837585	130	0.0327160333333333	0.0566658319554503	66	0	0	<6	0.295679	0.229154993716927	54	0.0462963	0.080187543802451	23		1861729	1862268	540	+	hypothetical protein	CYTOPLASMIQUE
SAOUHSC_02866	CDS	0.573646533333333	0.165530934162661	64	0.531929233333333	0.14673457666935	142	0.5802619	0.138942279745188	60	0.611448633333333	0.0872306687348174	131	0.0751991333333333	0.0396535646271975	738	0.0623734333333333	0.0540913298492774	379	0.208046433333333	0.131454898288519	774	0.0600783	0.0297693295786116	364	ydfJ	2638640	2641108	2469	-	hypothetical protein	PSE	0	ko:K06994,ko:K11625	S
SAOUHSC_02018	CDS	1	0	64	1	0	241	1	0	57	1	0	276	0.640522866666667	0.556093542642471	222	0.457516333333333	0.113394488648979	1045	0.666666666666667	0.707106781186548	536	0.821350766666667	0.163442266538657	818		1924251	1924403	153	-	hypothetical protein	CYTOPLASMIQUE
SAOUHSC_00339	CDS	0.787911666666667	0.0923457642535559	65	0.478284466666667	0.349396670013329	71	0.8174086	0.133075545623529	82	0.615816166666667	0.152038099878627	77	0.0135722	0.0235077399704863	83	0.0320304	0.0288344707378166	212	0.0669562333333333	0.0856052460682463	116	0	0	<6	metH	352150	353991	1842	-	bifunctional homocysteine S-methyltransferase/5,10-methylenetetrahydrofolate reductase protein	CYTOPLASMIQUE	1.5.1.20,2.1.1.10,2.1.1.13	ko:K00297,ko:K00547,ko:K00548	H
SAOUHSC_01114	CDS	0.8460509	0.136624895661771	65	0.825970533333333	0.226697259532054	82	0.958500666666667	0.0288440019314819	53	0.965863466666667	0.0284687859141083	79	0.0689424333333333	0.119411797330763	49	0.0997322666666667	0.0863765117196413	20	0.3145917	0.183166253592795	76	0	0	<6	efb	1073073	1073570	498	+	fibrinogen-binding protein	SECRETED	0	ko:K14200	S
srn_1930.2_rsaOF	sRNA	0.7556561	0.0244720552445029	65	0.804675733333333	0.0574292694527799	97	0.622926066666667	0.0906766771540145	45	0.8220211	0.100985376185515	65	0.1184012	0.205076894077124	49	0.169683266666667	0.169683250000002	59	0.448718	0.257566049210256	103	0.0731523666666667	0.0872239852865216	94		1074294	1074735	442	-		#N/A
SAOUHSC_02054	CDS	1	0	65	1	0	137	1	0	77	1	0	189	0.351575466666667	0.562218397320519	103	0.281923733333333	0.417209042009762	90	0.759535633333333	0.0527691870489303	182	0.122719733333333	0.212556813224637	8		1951442	1951642	201	-	hypothetical protein	CYTOPLASMIQUE
SAOUHSC_00376	CDS	0.970204866666667	0.0516066847516223	65	0.831781533333333	0.202083434879359	152	0.9633768	0.0525500124076103	53	0.968342633333333	0.0275580096117868	178	0.0459342	0.0795603682050303	15	0	0	<6	0.2582247	0.142211406643929	93	0	0	<6		383358	383894	537	-	hypothetical protein	CYTOPLASMIQUE
SAOUHSC_00291	CDS	0.816800733333333	0.141364234944498	65	0.840929366666667	0.187910681423037	184	0.9702115	0.0166068862572127	68	0.872505233333333	0.049855516613644	204	0.0357462	0.0337347265272745	63	0.0333631333333333	0.0577866420330281	143	0.1137921	0.0480251369432717	49	0.0211498333333333	0.0366325859049472	6	yeiI	303759	304877	1119	+	PfkB family carbohydrate kinase	CYTOPLASMIQUE	2.7.1.15,2.7.1.45,2.7.1.83	ko:K00852,ko:K00874,ko:K16328	GK
SAOUHSC_01012	CDS	0.965277766666667	0.060140672285595	66	0.521329366666667	0.421636305417038	31	1	0	83	0.852182533333333	0.071449234577379	26	0	0	<6	0	0	<6	0.162202366666667	0.0568210503264855	40	0	0	<6	purQ	981888	982559	672	+	phosphoribosylformylglycinamidine synthase I	CYTOPLASMIQUE	6.3.5.3	ko:K01952	F
SAOUHSC_00963	CDS	0.917257666666667	0.0592712718105773	66	0.6143195	0.275221609423212	52	0.910165433333333	0.00843631175119397	94	0.6055387	0.172609194004172	47	0.0881459	0.152673177278885	57	0.0253292666666667	0.0438715767851274	48	0.214116866666667	0.194149884646322	72	0.0249915666666667	0.0432866632274114	17	lplJ	940008	940994	987	-	lipoyltransferase and lipoate-protein ligase, putative	CYTOPLASMIQUE	6.3.1.20	ko:K03800	H
SAOUHSC_01259	CDS	0.997455466666667	0.00440726101488594	66	0.905004233333333	0.0376555971801006	65	1	0	49	0.972010166666667	0.0484798134287183	40	0.0754877	0.0995406760565247	10	0	0	<6	0.0958439333333333	0.161932826903256	31	0.0814249333333333	0.141032121536242	127		1213676	1214068	393	+	hypothetical protein	MEMBRANE	0	ko:K15539	S
srn_2200_Sau6053	sRNA	0.9780439	0.038029080736063	66	0.9500998	0.0419161714285787	65	1	0	147	0.958083833333333	0.0215901519775413	94	0.211576833333333	0.366461825037866	16	0.451097833333333	0.39522472818459	278	0.754491	0.342967931368233	309	0.0978044	0.16940219000379	<6		931870	932036	167	+		#N/A
SAOUHSC_00474	CDS	0.941896033333333	0.100639022387955	66	0.77421	0.257103658190258	71	0.992354733333333	0.0132419903040794	79	0.886340466666667	0.0746317631649108	75	0.0616717666666667	0.106818633259199	82	0.0035678	0.00384805127174782	24	0.3669725	0.0281112422181055	196	0.0560652333333333	0.0971078326715375	48	rplY	472189	472842	654	+	50S ribosomal protein L25/general stress protein Ctc	CYTOPLASMIQUE	0	ko:K02897	J
SAOUHSC_00682	CDS	0.613496933333333	0.0201408025166162	66	0.5855487	0.13147446246482	79	0.711656466666667	0.00354198616645147	65	0.6209952	0.129018145487796	73	0.0511247333333333	0.0885506356567435	114	0.2433538	0.294372028126111	135	0.3612815	0.358614436668938	94	0	0	10	yqgC	669462	669950	489	+	hypothetical protein	MEMBRANE	0	ko:K09793	S
SAOUHSC_01899	CDS	0.8303303	0.289975442871082	66	0.6689189	0.465646467570048	88	0.973723733333333	0.0230053304478187	71	0.947447466666667	0.0689547174097127	118	0.0187687666666667	0.0325084574620718	33	0.0563063	0.0975253723862155	63	0.2575075	0.119443699660572	28	0.1478979	0.174318122376504	456		1809348	1809791	444	-	hypothetical protein	MEMBRANE
SAOUHSC_00271	CDS	0.458061	0.14619694377664	66	0.217320266666667	0.202326462621947	93	0.351307166666667	0.135147590738471	52	0.2069717	0.187889556430127	118	0	0	352	0.0141612333333333	0.0245279756311713	<6	0.0332244	0.0335066790905933	95	0	0	<6		290954	291565	612	+	hypothetical protein	MEMBRANE			S
SAOUHSC_03019	CDS	0.8059934	0.192358860830168	66	0.7127846	0.264113270968367	97	0.8844133	0.0106207906527716	71	0.8077447	0.0599221286356718	115	0.0723876333333333	0.0905805099688853	164	0.0284102	0.0492079098531933	85	0.1200623	0.0305463765511558	59	0.0143997	0.0249410120137496	78	ykoD	2792018	2793730	1713	-	ABC transporter, ATP-binding protein, putative	CYTOPLASMIQUE	0	ko:K02006,ko:K16786,ko:K16787	P
SAOUHSC_00236	CDS	0.8796103	0.102731087756141	66	0.743910933333333	0.168143070239792	102	0.971236366666667	0.027311794093822	93	0.7573649	0.114364722369225	99	0.0867548	0.0791985430239723	314	0.0832753666666667	0.075792877931263	199	0.3052656	0.296227041760952	218	0.0512642	0.0511485946164702	265	bglA	257027	258463	1437	+	6-phospho-beta-glucosidase	CYTOPLASMIQUE	3.2.1.86	ko:K01223	G
SAOUHSC_02842	CDS	1	0	66	1	0	120	0.9754902	0.0424522188833516	49	1	0	133	0.589869266666667	0.196832685768201	192	0.3464052	0.300995269458375	42	0.6503268	0.190641503640786	271	0.460784333333333	0.0850458124501337	121		2617234	2617437	204	+	hypothetical protein	MEMBRANE
SAOUHSC_00554	CDS	0.896782	0.0723418164952333	66	0.919247133333333	0.0674035044799106	241	0.953248333333333	0.0413094982173995	78	0.911353966666667	0.0785005389930753	212	0.259259266666667	0.123879456613651	299	0.357012766666667	0.153341191181637	603	0.3819065	0.283357910475391	162	0.0455373333333333	0.0788729749745332	141	hxlB	562318	562866	549	+	SIS domain-containing protein	CYTOPLASMIQUE	5.3.1.27	ko:K08094	M
SAOUHSC_02570	CDS	0.6753579	0.157814844570338	66	0.726482633333333	0.251821057466137	316	0.726823466666667	0.184191976075543	61	0.726482633333333	0.102168912223696	264	0.0252215333333333	0.0436849771781254	51	0	0	20	0.0380027333333333	0	104	0.0127812	0.0221376877816993	48		2359433	2361388	1956	-	hypothetical protein	CYTOPLASMIQUE			K
SAOUHSC_01230	CDS	1	0	67	0.996415766666667	0.00620807423951526	29	1	0	82	1	0	51	0.211469533333333	0.366275975986214	79	0.311827966666667	0.540101881487561	107	0.333333333333333	0	21	0	0	<6		1180529	1180621	93	+	hypothetical protein	CYTOPLASMIQUE
srn_4160_Sau25	sRNA	1	0	67	1	0	72	1	0	81	1	0	107	0.508982033333333	0.0935359534348334	191	0.6087824	0.23539359300735	452	0.6487026	0.279455388150023	110	0.481037933333333	0.0124650560369111	458		2244359	2244525	167	-		#N/A
SAOUHSC_00930	CDS	0.804960933333333	0.106377934012949	67	0.654774033333333	0.289843114728043	89	0.7437988	0.200007510635251	58	0.712198466666667	0.0937171749412208	101	0.105674466666667	0.0917563198356022	158	0	0	<6	0.1760109	0.144881229717655	123	0.0761128	0.0759434701501057	136	appF	902678	903658	981	+	oligopeptide ABC transporter, ATP-binding protein, putative	CYTOPLASMIQUE	0	ko:K02032,ko:K10823	P
SAOUHSC_T00017	tRNA	0.991111133333333	0.0153959686883721	67	1	0.0153959686883721	104	1	0	50	1	0	123	0.48	0.440807351219203	<6	0.8177778	0.194288853304866	36	0.6266667	0.641110171846029	7	0.759999966666667	0.122202018532156	40		2238793	2238867	75	-	tRNA-Gln	#N/A
SAOUHSC_01469	CDS	0.960101	0.0691070951711907	67	0.9212121	0.115929729541708	110	0.999494933333333	0.00087480112787615	76	0.9479798	0.086195079540946	99	0.1131313	0.195949159526317	48	0.0368687	0.0638584616090147	<6	0.258585866666667	0.316055305854917	91	0.0757575666666667	0.131215954524453	188	nth	1424647	1425306	660	-	endonuclease III, putative	CYTOPLASMIQUE	4.2.99.18	ko:K10773	L
SAOUHSC_02521	CDS	0.6767677	0.157519875483477	67	0.406565633333333	0.352849252789871	200	0.555555566666667	0.229075349132209	88	0.777777766666667	0.190652346397896	237	0	0	71	0	0	500	0	0	351	0	0	357		2324894	2325025	132	-	hypothetical protein	CYTOPLASMIQUE
srn_0270_Teg16as	sRNA	1	0	68	0.7085346	0.432315435972119	43	0.9935588	0.0111564856617127	58	0.8647343	0.132916109336566	70	0.370370333333333	0.206452263595276	168	0.207729466666667	0.359797990495852	471	0.363929166666667	0.116143137338028	215	0.0676328333333333	0.117143503593171	115		65613	65819	207	+		#N/A
SAOUHSC_01625	CDS	0.959976133333333	0.0355874779587334	68	0.644563933333333	0.261851190568441	66	1	0	68	0.902628433333333	0.0949370233312765	73	0.0430107666666667	0.0744968331391565	27	0.0352449333333333	0.0610460152427112	139	0.0537634333333333	0.0101377192111934	19	0	0	<6	efp	1547621	1548178	558	-	elongation factor P	CYTOPLASMIQUE	0	ko:K02356	J
SAOUHSC_00991	CDS	0.612594766666667	0.221753350064217	68	0.609957133333333	0.352008486751617	69	0.685130233333333	0.0671898023677949	59	0.646884233333333	0.197794249362926	67	0	0	8	0.049456	0.0856603047391264	117	0.107484333333333	0.0797331485145607	66	0	0	<6	ykrP	962304	963314	1011	-	hypothetical protein	MEMBRANE	0	ko:K13663	G
SAOUHSC_02312	CDS	0.823494366666667	0.138604227870449	68	0.7406082	0.217181967301186	116	0.912939766666667	0.0768560226530317	65	0.857284833333333	0.140826448548998	128	0.0747366333333333	0.0685757134684236	218	0.0294176	0.0254833664575542	7	0.188829266666667	0.111737225695133	136	0.0296163666666667	0.0256502587574343	261	kdpA	2142498	2144174	1677	-	potassium-transporting ATPase subunit A	MEMBRANE	3.6.3.12	ko:K01546	P
srn_1540_Teg48	sRNA	1	0	68	1	0	324	1	0	47	1	0	358	0.480314966666667	0.435782493458105	127	0.6272966	0.302646407184077	511	0.582677166666667	0.506667111010893	150	0.5144357	0.291480389979103	579		611672	611798	127	-		#N/A
SAOUHSC_02864	CDS	0.527318333333333	0.215100686154213	68	0.5625731	0.252709274388812	2508	0.718462833333333	0.071651745205845	71	0.5219716	0.0551750409331067	1941	0	0	25	0.0509607666666667	0.0216314556644562	312	0.0735171333333333	0.0265829723319271	64	0	0	462	feoB	2636191	2638185	1995	-	ferrous iron transport protein B	MEMBRANE	0	ko:K04759	P
srn_3980_srd324	sRNA	0.297188733333333	0.257372992785186	69	0.184738966666667	0.177378688117833	50	0.524096366666667	0.125208509503481	74	0.196787133333333	0.170529093309539	56	0	0	136	0	0	81	0	0	41	0	0	86		2152214	2152379	166	+		#N/A
SAOUHSC_02819	CDS	1	0	69	0.931735666666667	0.11823729367815	64	0.998547566666667	0.00251568832793996	59	0.965867833333333	0.0327764336464987	80	0.1684822	0.291819730570981	101	0.107480033333333	0.0931823685123067	115	0.2519971	0.226459007692297	45	0	0	<6	adcR	2597190	2597648	459	-	hypothetical protein	CYTOPLASMIQUE			K
srn_4790_srd387	sRNA	0.989071033333333	0.0189295255408933	69	0.9748634	0.0189295255408933	129	0.928961766666667	0.123041829413267	51	0.9704918	0.0511097016399039	140	0.402185833333333	0.139154477250728	192	0.241530066666667	0.211477532102711	42	0.583606533333333	0.162286804557918	281	0.3180328	0.0705490136124523	121		2617199	2617503	305	+		#N/A
SAOUHSC_00882	CDS	0.895238066666667	0.130813330653352	69	0.9119769	0.126390148675058	148	0.9720058	0.0117867575388654	70	0.9714286	0.0190476	145	0.0430014333333333	0.0744806673316192	118	0.0854257	0.0339911506883777	610	0.136507933333333	0.0465281918874998	220	0	0	<6		846790	847944	1155	-	hypothetical protein	CYTOPLASMIQUE			P
SAOUHSC_02336	CDS	0.888888866666667	0.0847235670413099	69	0.890400633333333	0.155175651193253	162	0.949357533333333	0.0639091361907931	56	0.990173866666667	0.0170193621752795	162	0	0	375	0.102796666666667	0.178049049515389	52	0.3930461	0.45056009711205	183	0	0	223	fabZ	2164794	2165234	441	-	(3R)-hydroxymyristoyl-ACP dehydratase	CYTOPLASMIQUE	3.5.1.108,4.2.1.59	ko:K02372,ko:K16363	I
srn_0080_Teg107	sRNA	0.9661319	0.0586612699558235	70	0.8003565	0.08186067803441	10	0.969696966666667	0.0524863933567866	55	0.843137266666667	0.0818607052533957	16	0	0	<6	0	0	<6	0	0	<6	0	0	<6		29789	29975	187	+		#N/A
SAOUHSC_03012	CDS	0.9733728	0.0316966083001005	70	0.665680466666667	0.318362286847673	39	0.974030233333333	0.0449809553273753	59	0.7429323	0.173371915335184	36	0.0249835666666667	0.0432728068209509	33	0.0246548333333333	0.0427034239854761	<6	0.0946745666666667	0.0523007995170724	10	0	0	<6	hisC	2785375	2786388	1014	-	histidinol-phosphate aminotransferase, putative	CYTOPLASMIQUE	2.6.1.9	ko:K00817	E
SAOUHSC_00881	CDS	0.810666633333333	0.103313982704295	70	0.648888833333333	0.215544081252451	42	0.8302222	0.0267110486226206	57	0.787555533333333	0.0851803682825059	40	0.0648889	0.112390871647256	29	0.0577777666666667	0.100074027414526	<6	0.234666666666667	0.292270779320214	38	0.0524444333333333	0.0908364231074922	86	ydiI	846360	846734	375	+	hypothetical protein	CYTOPLASMIQUE			Q
SAOUHSC_02296	CDS	0.956140333333333	0.0340442638878172	70	0.7894737	0.141108373370588	63	0.9634503	0.0614165326518032	59	0.7631579	0.0784891876239651	51	0.0577485333333333	0.100023393795918	30	0.0540935666666667	0.0936928058292809	16	0.4005848	0.466752488847831	73	0.122807	0.212707963525111	172	ydcK	2128897	2129352	456	-	hypothetical protein	CYTOPLASMIQUE	0	ko:K03095	S
SAOUHSC_03005	CDS	0.786324766666667	0.0397614977496237	70	0.590060133333333	0.250576109216162	80	0.729344733333333	0.161978872344647	42	0.603988633333333	0.204258042813259	79	0.0892687666666667	0.099524984192128	181	0.0474834	0.041121830658058	54	0.119025033333333	0	332	0.0237417	0.041121830658058	23	icaC	2777537	2778589	1053	+	intercellular adhesion protein C, putative	MEMBRANE	0	ko:K21462	G
SAOUHSC_00481	CDS	1	0	70	1	0	85	1	0	86	1	0	77	0	0	<6	0	0	<6	0.343434366666667	0.219631679587907	18	0	0	<6	yabO	479937	480200	264	+	hypothetical protein	CYTOPLASMIQUE			J
SAOUHSC_02412	CDS	0.991453	0.0148038382522912	70	1	0.0148038382522912	106	1	0	53	1	0	125	0.532763533333333	0.468476920124058	<6	0.529914566666667	0.129339731626532	36	0.549857566666667	0.489535469337662	8	0.737891766666667	0.0856123880615611	46		2238752	2238868	117	-	hypothetical protein	CYTOPLASMIQUE
SAOUHSC_02522	CDS	0.7392443	0.170706784502198	70	0.5312383	0.181479549771767	133	0.844743733333333	0.15380630407894	65	0.6618032	0.163692893410282	100	0.0561167333333333	0.0485985166440637	247	0.0276842333333333	0.0479504987019252	114	0.2528994	0.206338708497703	467	0.0280583666666667	0.0485985166440637	265		2325196	2326086	891	-	hypothetical protein	MEMBRANE	0	ko:K07088	S
SAOUHSC_02834	CDS	0.901234566666667	0.154634157930398	71	0.709071366666667	0.192277137947088	55	1	0	90	0.8046162	0.0515632879466583	58	0.132581866666667	0.120894564093897	170	0.0617284	0.106916725069935	65	0.197530866666667	0.130945710695387	44	0.0971551333333333	0.0877628997575475	322	srtA	2611952	2612572	621	-	sortase	SECRETED	3.4.22.70	ko:K07284	M
SAOUHSC_00645	CDS	0.898913933333333	0.106930746129695	71	0.7510443	0.133021097353026	67	0.914786966666667	0.0607737368557614	57	0.815371766666667	0.174385234763077	79	0.125313266666667	0.108524472364547	411	0.0568087	0.0983955547119381	<6	0.340016733333333	0.00177222172568786	108	0	0	<6	tagD	634015	634413	399	+	glycerol-3-phosphate cytidylyltransferase	CYTOPLASMIQUE	2.7.7.15,2.7.7.39	ko:K00968,ko:K00980	IM
srn_3160_RsaOD	sRNA	0.982945766666667	0.0134267423902201	71	0.9767442	0.0187974277993028	75	0.9906977	0	100	0.993798466666667	0.00537068540908265	70	0.2868217	0.290775158293706	240	0.331782966666667	0.306600681291095	127	0.671317833333333	0.677507008483366	382	0.243410833333333	0.393740458258284	391		1579260	1579474	215	+		#N/A
SAOUHSC_00445	CDS	0.806253466666667	0.0355066932538547	71	0.810161933333333	0.0957023985233564	76	0.7487437	0.0137108262927513	81	0.772752666666667	0.0721889575929957	60	0.0826354	0.0715643556518886	119	0	0	<6	0.332775	0.434687105509331	88	0.0524846333333333	0.0909060515499564	165	recR	447371	447967	597	+	recombination protein RecR	CYTOPLASMIQUE	0	ko:K06187	L
SAOUHSC_00326	CDS	0.9224932	0.0229137911042673	71	0.8390244	0.16183625038428	112	0.993495966666667	0.0074513226344947	80	0.844444433333333	0.100024234354997	77	0	0	<6	0.0325203	0.028455264285717	41	0.1311653	0.128199025114546	50	0.0203252	0.0352042790739989	88	ycdB	338731	339960	1230	+	hypothetical protein	PSE	0	ko:K16301	P
SAOUHSC_02605	CDS	0.9191919	0.0643276997518954	71	0.9331551	0.075317642756329	140	0.982768866666667	0.0239373156916838	93	0.8882947	0.0683103467304185	140	0.0225787333333333	0.0391075133038823	34	0.0626857	0.0615317851536098	58	0.206476533333333	0.139908784121673	122	0.0448603666666667	0.077700434312836	370	hipO	2393768	2394889	1122	-	hypothetical protein	CYTOPLASMIQUE	0	ko:K01436,ko:K21613	E
SAOUHSC_00042	CDS	0.8124488	0.143294749950687	71	0.7218127	0.219070076189888	187	0.792246833333333	0.162340607111478	46	0.777231733333333	0.221640735187698	192	0.114387133333333	0.14814711747288	302	0	0	20	0.300300333333333	0.0758648501574017	710	0.0401310666666667	0.0347569356259054	224		44596	45816	1221	-	hypothetical protein	MEMBRANE	0	ko:K08152	EGP
SAOUHSC_00602	CDS	1	0	72	0.710792133333333	0.305710200697415	41	1	0	90	0.939393933333333	0.09944789104759	49	0	0	<6	0.0398724	0.0690610226197093	47	0.0738968666666667	0	<6	0	0	<6		594659	595285	627	+	hypothetical protein	MEMBRANE			S
srn_0730_srd48	sRNA	0.046875	0.0811898816047911	72	0.0507812666666667	0	56	0.113281233333333	0.0985892808020392	59	0	0	64	0	0	<6	0	0	<6	0	0	9	0	0	148		275234	275489	256	+		#N/A
SAOUHSC_00335	CDS	0.633450933333333	0.0469143417432594	72	0.471487366666667	0.205342436175112	78	0.682245733333333	0.185227869614735	72	0.518812466666667	0.096319264921942	80	0.0220458666666667	0.0381845611635558	35	0.0217519	0.0376753959611575	809	0.0793650666666667	0.0841793652439836	297	0.0220458666666667	0.0381845611635558	112	ltrA	346194	347327	1134	-	hypothetical protein	MEMBRANE			S
SAOUHSC_00044	CDS	0.648083633333333	0.16649965258253	72	0.551296966666667	0.291688037297287	90	0.654665133333333	0.0442314144273426	73	0.479287666666667	0.0711645307189146	111	0.116144	0.10058365449714	222	0.058072	0.10058365449714	50	0.126209833333333	0.124010619517544	63	0.029036	0.0502918272485699	<6	yofA	46473	47333	861	+	hypothetical protein	CYTOPLASMIQUE			K
srn_5070_RsaX25	sRNA	0.7097625	0.133734326716181	72	0.767810033333333	0.13167085120075	126	0.6833773	0.199046718673959	54	0.7651715	0.143648092477659	123	0.1284081	0.222409353303385	74	0.181178533333333	0.173428063598638	141	0.3271768	0.356351977811854	116	0	0	<6		2774071	2774449	379	-		#N/A
SAOUHSC_03008	CDS	0.849772	0.0574707295019821	72	0.949604033333333	0.0979553732148642	258	0.905447566666667	0.0388524409741954	57	0.9887209	0.0195359742636501	243	0.1051116	0.0500709481439088	308	0.0719942333333333	0.0623529915316285	136	0.1891049	0.165449763900844	172	0.0177585666666667	0.0307587397362657	73	hisF	2782171	2783559	1389	-	imidazole glycerol phosphate synthase subunit hisF, putative	CYTOPLASMIQUE	3.5.4.19,3.6.1.31	ko:K01663,ko:K02500,ko:K11755	E
srn_4270_srd347	sRNA	0.249084266666667	0.215713302616351	73	0.318681333333333	0.0126890042162496	48	0.3736264	0	66	0.318681333333333	0.0951676470919258	86	0	0	159	0	0	24	0.249084266666667	0.264193761070318	136	0	0	33		2304067	2304157	91	+		#N/A
SAOUHSC_01376	CDS	0.7960619	0.119199855665054	73	0.666666633333333	0.170434020145421	59	0.8684951	0.0564649744299065	56	0.760900133333333	0.0503390856003894	86	0	0	<6	0.0414908666666667	0.0718642891167326	21	0.211673666666667	0.205866502589226	56	0.101969066666667	0.176615604267045	33		1321114	1321587	474	-	hypothetical protein	CYTOPLASMIQUE			S
SAOUHSC_00755	CDS	0.9325026	0.1169089261788	73	0.889927333333333	0.107750929295358	98	1	0	75	0.962616833333333	0.0647495440144819	108	0.166147466666667	0.145096903551983	91	0	0	<6	0.3115265	0.00881132831104369	145	0.0706126666666667	0.122304726324592	18	ytxJ	738232	738552	321	+	hypothetical protein	CYTOPLASMIQUE	0	ko:K20541,ko:K20543	O
SAOUHSC_02226	CDS	0.759347	0.125970216393837	73	0.691416533333333	0.129255751347177	108	0.854660366666667	0.168814702202336	63	0.736703533333333	0.195167171651108	102	0.0784623333333333	0.0679549649112803	201	0.0363349	0.0629338928879344	132	0.4260137	0.303843642454503	359	0.0394944666666667	0.0684064228845021	8		2068424	2069056	633	+	hypothetical protein	PSE
srn_4090_sprF3	sRNA	0.991902833333333	0.0140247040640198	73	1	0.0140247040640198	195	0.998650466666667	0.00233746029984109	61	1	0	191	0.461538433333333	0.217307485545122	289	0.2105263	0.171814564670054	286	0.8043185	0.415103146808266	377	0.192982433333333	0.0960063375510873	226		2212011	2212257	247	+		#N/A
SAOUHSC_00989	CDS	0.6943723	0.0694424401484423	73	0.8002886	0.133954084469505	214	0.734776333333333	0.0450244319622506	75	0.863780666666667	0.0819832862472793	203	0.0427128333333333	0.0739807974685548	352	0.0649350666666667	0.112470834659539	221	0.215873033333333	0.167134304385665	121	0	0	<6	patA	960954	962108	1155	-	hypothetical protein	CYTOPLASMIQUE	2.6.1.1	ko:K00812,ko:K00841,ko:K10907	E
SAOUHSC_02021	CDS	1	0	73	1	0	309	1	0	138	1	0	362	0.4638047	0.468802336388344	805	0.375420866666667	0.304293790575364	623	0.641414133333333	0.385694646489396	893	0.127104366666667	0.110140763693209	112		1926566	1926961	396	-	phi ETA orf 63-like protein	CYTOPLASMIQUE
SAOUHSC_02216	CDS	0.9679487	0.0555144800486324	74	0.7594017	0.334802796212223	46	0.992735033333333	0.0125832913819609	80	0.877777766666667	0.066026637167838	49	0.0367521333333333	0.0636565622198791	19	0.0320512666666667	0.0555144223136054	38	0.0320512666666667	0	8	0	0	<6		2063220	2063999	780	-	phage DnaC-like protein	CYTOPLASMIQUE			S
SAOUHSC_02191	CDS	0.6872329	0.236432987251843	74	0.487446566666667	0.25049429880998	46	0.845886733333333	0.0554295263462835	111	0.498130366666667	0.19913807049282	45	0.0844017333333333	0.0993633026903964	65	0.0403312	0.034930141002292	117	0.114049133333333	0.0844221857126431	185	0	0	<6		2052003	2053250	1248	-	HK97 family phage major capsid protein	CYTOPLASMIQUE			S
SAOUHSC_01378	CDS	0.999569333333333	0.000745936547792973	74	0.655038766666667	0.327091216051552	47	0.999569333333333	0.000745936547792973	61	0.930232566666667	0.0630697342872422	74	0	0	<6	0	0	<6	0.1300603	0.159875570434072	30	0.0322997333333333	0.0559447792042594	103	opp-2D	1322405	1323178	774	-	peptide ABC transporter, ATP-binding protein, putative	CYTOPLASMIQUE	3.6.3.24	ko:K02031,ko:K02032,ko:K10823,ko:K15583,ko:K15587	EP
SAOUHSC_02910	CDS	0.853864733333333	0.253113706644293	74	0.596618366666667	0.44203394971474	56	0.985507233333333	0.0251022082089073	72	0.7584541	0.145168873166151	72	0.0169082	0.0292858614645361	34	0.0966183666666667	0.167347920010986	55	0.314009666666667	0.317685681960299	45	0.0350241666666667	0.060663636159427	10		2677700	2677975	276	+	hypothetical protein	MEMBRANE
SAOUHSC_01950	CDS	0.987797033333333	0.0211361582697361	74	0.938342966666667	0.0740496303117263	87	1	0	72	1	0	107	0	0	<6	0	0	<6	0.0822093666666667	0.0817464229419551	42	0	0	<6	epiD	1852916	1853434	519	-	flavoprotein, epiD, putative	CYTOPLASMIQUE	4.1.1.36,6.3.2.5	ko:K13038	H
srn_4100_sprG3	sRNA	1	0	74	1	0	202	1	0	63	1	0	204	0.291666666666667	0.00451054897804395	290	0.467447933333333	0.155139264553669	319	0.516927066666667	0.0635291602275674	416	0.1341146	0.232293301236777	226		2212016	2212271	256	-		#N/A
SAOUHSC_00621	CDS	0.6155854	0.138279373504836	74	0.691275166666667	0.178236487586137	396	0.7162565	0.10782636751959	48	0.702833733333333	0.12184867646919	419	0.0838926	0.0838926	96	0.0663683666666667	0.0595718398616606	108	0.137956766666667	0.117851153767984	61	0.0835197666666667	0.0833339755186523	423	ydcZ	612623	613516	894	-	hypothetical protein	MEMBRANE	0	ko:K09936	S
SAOUHSC_00169	CDS	0.8364834	0.144514763632544	75	0.4493127	0.219346580357054	70	0.9066438	0.0806157523078461	68	0.514318433333333	0.100045684246365	68	0	0	39	0	0	39	0.0214776666666667	0	13	0	0	24	dppC	183435	184598	1164	+	peptide ABC transporter, permease protein, putative	MEMBRANE	0	ko:K02034,ko:K15582,ko:K15586	EP
SAOUHSC_00235	CDS	0.986532	0.0233272602763376	75	0.901515166666667	0.120528470271011	125	1	0	80	0.957070733333333	0.031413787815915	99	0.1557239	0.197246004400165	137	0.119107766666667	0.133003975541573	104	0.348484833333333	0.0294627354089874	147	0.0315656666666667	0.05467333844145	75	bglF	256220	257011	792	+	hypothetical protein	CYTOPLASMIQUE	2.7.1.193,2.7.1.199,2.7.1.201,2.7.1.208,2.7.1.211	ko:K02749,ko:K02750,ko:K02755,ko:K02756,ko:K02757,ko:K02777,ko:K02790,ko:K02791,ko:K02803,ko:K02804,ko:K02808,ko:K02809,ko:K02810,ko:K02818,ko:K02819,ko:K20116,ko:K20117,ko:K20118	G
SAOUHSC_00122	CDS	0.925525533333333	0.108891065100188	75	0.9153153	0.128778440545977	198	0.9915916	0.0102454684988048	84	1	0	250	0.0318318333333333	0.0551343526313979	93	0.105405433333333	0.0579104813793093	236	0.0444444333333333	0	33	0.0225225333333333	0.039010172048497	114	capI	127374	128483	1110	+	capsular polysaccharide biosynthesis protein Cap5I, putative	CYTOPLASMIQUE			M
SAOUHSC_00567	CDS	0.8139115	0.0680391025079696	76	0.420957533333333	0.401690877042563	38	0.841915066666667	0.071512527803339	50	0.594399266666667	0.233146344482222	56	0	0	<6	0.115627833333333	0.0990674414423999	201	0.1364047	0.275944108006685	29	0	0	<6	ywdK	572260	572628	369	+	hypothetical protein	MEMBRANE			S
SAOUHSC_02734	CDS	0.2761905	0.414148876963647	76	0.219047633333333	0.379401630211051	90	0.422222233333333	0.368158180741462	43	0	0	86	0	0	151	0	0	61	0	0	330	0	0	<6		2514968	2515072	105	-	hypothetical protein	CYTOPLASMIQUE
srn_3130_Teg116	sRNA	0.618181833333333	0.357678458030175	76	0.672727266666667	0.363181531004552	119	0.5030303	0.500027547395411	50	0.8242424	0.273534148935028	94	0.0484848333333333	0.0839781947298424	420	0	0	607	0.0969697	0.205703797318875	614	0	0	410		1525086	1525140	55	-		#N/A
SAOUHSC_02794	CDS	1	0	76	1	0	162	1	0	49	1	0	188	0.132334566666667	0.12763421352131	153	0.148564266666667	0.146131407891026	69	0.6579276	0.248944013384536	127	0.213483133333333	0.039459335865842	83		2567392	2567658	267	+	hypothetical protein	SECRETED
SAOUHSC_02062	CDS	1	0	76	1	0	191	1	0	118	1	0	169	0.0592592666666667	0.102640060685939	7	0	0	<6	0.344444466666667	0.196418566043081	39	0.0901234666666667	0.156098423220907	17		1953694	1953963	270	-	helix-turn-helix DNA binding protein	CYTOPLASMIQUE			S
srn_1750_srd148	sRNA	0.8505747	0.202050561615329	77	0.666666666666667	0.577350269189626	48	1	0	100	0.7816092	0.378263961505613	57	0	0	35	0	0	78	0	0	17	0	0	323		700927	700955	29	+		#N/A
SAOUHSC_00372	CDS	1	0	77	0.8336212	0.22336175030744	64	1	0	127	0.972941866666667	0.025983393664095	78	0.213586633333333	0.18521520268251	315	0.113989633333333	0.106410505824958	111	0.521588933333333	0.0134338267610164	326	0	0	179	xpt	378329	378907	579	+	xanthine phosphoribosyltransferase	CYTOPLASMIQUE	2.4.2.22,2.4.2.7	ko:K00759,ko:K03816,ko:K09685	F
SAOUHSC_00557	CDS	0.837569633333333	0.0501685631712064	77	0.492374733333333	0.260568073576874	95	0.908254633333333	0.081938111110907	89	0.562091533333333	0.224489015001232	100	0.0181554	0.031446075231736	13	0.0246913666666667	0.0427667015749793	92	0.138707333333333	0.106810600618572	69	0	0	<6	vraA	566072	567448	1377	+	hypothetical protein	CYTOPLASMIQUE	6.2.1.3	ko:K01897	IQ
srn_2600_srd215	sRNA	0.470899466666667	0.502534101450691	78	0.338624333333333	0.00916428082284693	42	0.365079366666667	0.332576632337456	84	0.6031746	0.523328297610467	34	0	0	6	0	0	<6	0	0	<6	0	0	<6		1155824	1155886	63	-		#N/A
srn_3210_srd254	sRNA	1	0	78	0.6689815	0.423046238878104	46	1	0	52	0.700231466666667	0.0630123044682809	57	0.120370366666667	0.208487590792362	22	0.100694433333333	0.17440787457269	18	0.319444433333333	0.00245528687631404	23	0	0	<6		1631551	1631838	288	-		#N/A
SAOUHSC_01686	CDS	0.797925933333333	0.211707372914841	78	0.581629633333333	0.182144906452262	46	0.976	0.0355888822978469	91	0.597037033333333	0.236057072829694	47	0.0219259333333333	0.0379768305367014	11	0	0	6	0.0444444666666667	0.0471404756493292	17	0.0219259333333333	0.0379768305367014	8	hemN	1596250	1597374	1125	-	coproporphyrinogen III oxidase	CYTOPLASMIQUE			H
srn_1910_rsaH	sRNA	0.7265625	0.304487113592267	78	0.856770833333333	0.272244420952172	76	0.893229166666667	0.0989240620480343	49	0.794270833333333	0.165051582057196	110	0	0	38	0	0	139	0.197916666666667	0.0055242717280199	82	0.0234375	0.0405949408023956	32		774294	774421	128	+		#N/A
SAOUHSC_01371	CDS	0.953635133333333	0.0486247248778163	78	0.700411533333333	0.310798851110913	98	0.970370366666667	0.0367708804776732	74	0.797256533333333	0.107706805112831	83	0.0373114	0.0646252405015254	88	0.0197531	0.0342133728069888	28	0.0732510333333333	0	118	0.0205761333333333	0.0356389083566449	104	trpB	1314819	1316033	1215	+	tryptophan synthase subunit beta	CYTOPLASMIQUE	4.2.1.20,5.3.1.24	ko:K01696,ko:K01817	E
SAOUHSC_01681	CDS	0.978700733333333	0.0298189785714288	78	0.758963433333333	0.270367005285427	105	0.987220466666667	0.0177244896799127	104	0.935392233333333	0.0698369892316624	158	0.107561233333333	0.0507284715037161	163	0.0788072333333333	0.0782801833356523	145	0.358892433333333	0.164163183112475	139	0.0795172	0.0798745667145682	229	prmA	1590396	1591334	939	-	ribosomal protein L11 methyltransferase	CYTOPLASMIQUE	0	ko:K02687	J
srn_4950_srd397	sRNA	0.718783933333333	0.0376124070467888	78	0.7014115	0.0263286940054002	128	0.702497266666667	0.105062508778409	62	0.777415866666667	0.0981712617615945	142	0.129207366666667	0.223793723778848	49	0.1921824	0.332869681120525	54	0.528773066666667	0.262573850145297	51	0.0814332333333333	0.141046497557945	24		2694612	2694918	307	+		#N/A
SAOUHSC_00979	CDS	0.971618366666667	0.0491584309351238	79	0.656400966666667	0.318078006090351	33	0.992753633333333	0.0125510752369402	84	0.722826066666667	0.164516317902915	45	0.0452898666666667	0.0784443501346868	<6	0.0452898666666667	0.0784443501346868	43	0.3254831	0.212644403929612	142	0.0452898666666667	0.0784443501346868	9		951200	951751	552	+	hypothetical protein	CYTOPLASMIQUE	3.2.2.20	ko:K01246,ko:K06977	K
SAOUHSC_02558	CDS	1	0	79	0.922992333333333	0.104799523897789	59	1	0	115	0.9988999	0.00190542909340654	47	0.2321232	0.402049176015472	59	0.310231033333333	0.37677281535297	176	0.7370737	0.515744523603698	225	0	0	<6	ureA	2352262	2352564	303	+	urease subunit gamma	CYTOPLASMIQUE	3.5.1.5	ko:K01430	E
SAOUHSC_00832	CDS	0.9093445	0.15701993198556	79	0.9028359	0.162949273777241	81	0.995351	0.00805230420438774	91	0.930265	0.0895545113049588	89	0.201301733333333	0.263322716172121	103	0	0	<6	0.2854486	0.072978935251345	79	0.0678754	0.0588479667977578	182	aroD	807550	808266	717	+	3-dehydroquinate dehydratase	CYTOPLASMIQUE	1.1.1.25,4.2.1.10	ko:K03785,ko:K13832	E
SAOUHSC_02288	CDS	0.974985466666667	0.0273909311425028	79	0.896451433333333	0.118395296958242	135	0.943571833333333	0.0492484945260597	71	0.9656777	0.0492485169692448	123	0.121000566666667	0.118742068483934	224	0.1745201	0.0740631297950607	222	0.1215823	0.186340526644219	62	0	0	69	leuD	2120679	2121251	573	+	isopropylmalate isomerase small subunit	CYTOPLASMIQUE	4.2.1.33,4.2.1.35	ko:K01704	E
SAOUHSC_00962	CDS	0.9695586	0.0527260514535272	79	1	0.0527260514535272	364	1	0	78	1	0	477	0.324200933333333	0.315465313002893	85	0.604261766666667	0.192233261349261	164	0.596651466666667	0.55858211306815	63	0.420091366666667	0.134451425432992	110		939709	939927	219	+	hypothetical protein	CYTOPLASMIQUE			S
SAOUHSC_02960	CDS	0.342342366666667	0.303109997008517	80	0.1861862	0	66	0.864864866666667	0.162412209745829	79	0.546546533333333	0.489839389928192	62	0	0	12	0.225225233333333	0.390101547279889	15	0	0	12	0	0	<6		2721178	2721288	111	+	hypothetical protein	CYTOPLASMIQUE
SAOUHSC_00147	CDS	1	0	80	0.861002166666667	0.181129501876649	72	0.997385633333333	0.00452821589628115	78	1	0	81	0.164705866666667	0.114339853529613	310	0.0649237333333333	0.0562294011653453	39	0.308061033333333	0.00554597990620233	78	0.0326797333333333	0.0566029585111356	159	argB	157954	158718	765	-	acetylglutamate kinase, putative	CYTOPLASMIQUE	2.7.2.8	ko:K00930	E
SAOUHSC_T00026	tRNA	1	0	80	1	0	88	1	0	36	1	0	49	0.1140351	0.111906581930689	14	0.649122833333333	0.4674911713754	80	0.728070166666667	0.576850287470783	79	0.355263133333333	0.273481700380873	30		1864706	1864781	76	-	tRNA-His	#N/A
SAOUHSC_00325	CDS	0.937231966666667	0.10871742282451	80	0.908771933333333	0.133662929766272	132	1	0	95	0.950097466666667	0.0864337231597329	109	0.0678362666666667	0.117495860462458	57	0.0288499	0.0499694925932814	73	0.2639376	0.0595458155971098	78	0	0	<6	ycdO	337880	338734	855	+	hypothetical protein	PSE	0	ko:K07224,ko:K07243	P
SAOUHSC_02783	CDS	0.650733733333333	0.219410677994311	80	0.5807128	0.150030452073748	134	0.751781966666667	0.0364851782473834	65	0.645283	0.310110685757505	148	0.0662474	0.0577156287287941	51	0	0	<6	0.161425566666667	0.0667081708944264	465	0	0	39		2556685	2557479	795	-	hypothetical protein	SECRETED			M
srn_4800_rsaOU	sRNA	0.0988889	0.052739781176262	80	0.0822222333333333	0.125136976801277	143	0.0677778	0.103297495756819	121	0.0211111	0.0365654978036673	139	0	0	201	0	0	365	0	0	521	0	0	1227		2622981	2623280	300	+		#N/A
SAOUHSC_02449	CDS	0.571125266666667	0.258815369678702	80	0.753243633333333	0.294123347615764	422	0.673036066666667	0.194245292113048	71	0.845482433333333	0.00966059217249818	382	0.0176928666666667	0.0306449439982085	325	0.0707714	0.06128983026139	138	0.1056853	0.149127971624105	394	0.0351498	0.0304426768737573	465	lacG	2273155	2274567	1413	-	6-phospho-beta-galactosidase	CYTOPLASMIQUE	3.2.1.85	ko:K01220	G
SAOUHSC_01271	CDS	0.9390244	0.105612837221997	81	0.662601633333333	0.249050841953934	58	0.992547433333333	0.0129082241134609	77	0.748645	0.0787803814767992	52	0.0514905	0.0891841621071253	147	0.0223577333333333	0.0387247300754096	20	0.227642266666667	0.0344930223396705	59	0	0	20	thiW	1225887	1226378	492	+	hypothetical protein	MEMBRANE	0	ko:K16786,ko:K16787	S
SAOUHSC_T00058	tRNA	1	0	81	1	0	108	1	0	63	1	0	83	0.297619033333333	0.515491287032869	27	0.527777766666667	0.488578923679321	29	0.5357143	0.429314861739266	14	0.623015866666667	0.543505943256606	120		2238877	2238960	84	-	tRNA-Tyr	#N/A
SAOUHSC_02382	CDS	0.921095	0.136667468971223	81	0.971819633333333	0.119956995527162	239	0.991948466666667	0.0139456648121677	86	1	0	235	0.0499195	0.0864631102884346	6	0.0595813333333333	0.10319789651603	57	0.1932367	0	34	0.0603864666666667	0.104592428356231	45	yuxK	2203639	2204052	414	-	hypothetical protein	CYTOPLASMIQUE			S
SAOUHSC_00463	CDS	1	0	82	0.901303566666667	0.152669886382352	50	1	0	76	0.9217877	0.0782123	56	0.0459342	0.0795603682050303	9	0	0	<6	0.1340782	0	23	0	0	<6	rnmV	464661	465197	537	+	hypothetical protein	CYTOPLASMIQUE	3.1.26.8	ko:K05985	J
SAOUHSC_00064	CDS	0.860753433333333	0.201443071751261	82	0.325941833333333	0.231879154345024	52	0.910824966666667	0.0845163592747779	71	0.326657166666667	0.140116918273502	46	0.0178827	0.030973744976512	31	0	0	<6	0.0538865	0.0783988380184617	16	0	0	<6	norG	69186	70583	1398	+	hypothetical protein	CYTOPLASMIQUE	0	ko:K18907	K
SAOUHSC_00691	CDS	0.8055556	0.152363406691995	82	0.5871385	0.293545526591175	77	0.936073033333333	0.0201961037634325	87	0.732876733333333	0.0164637098365871	89	0.1807458	0.166750084192213	470	0.183028933333333	0.105161341237992	208	0.333713833333333	0.0548895881536746	443	0.0974125	0.104483781564461	351	uppP	674809	675684	876	-	undecaprenyl pyrophosphate phosphatase	MEMBRANE	3.6.1.27	ko:K06153	V
srn_0275_tsr6	sRNA	1	0	82	1	0	86	1	0	62	1	0	116	0.660766966666667	0.572309402957529	792	0.336283166666667	0.376704350751784	228	0.840707966666667	0.337909430876981	411	0.209439533333333	0.362759912846849	303		66047	66159	113	+		#N/A
SAOUHSC_02785	CDS	1	0	83	0.7614679	0.361947407813018	26	1	0	87	1	0	35	0.0550458666666667	0.0953422378133287	10	0.0091743	0.0158903537238792	<6	0.333333333333333	0	26	0	0	<6		2558305	2558631	327	-	hypothetical protein	CYTOPLASMIQUE
srn_0810_srd56	sRNA	0.773148133333333	0.148306298947865	83	0.6122685	0.0191235014475209	44	0.709490733333333	0.0582395679385015	68	0.5925926	0.1883447260088	28	0.2349537	0.264124813422234	27	0	0	<6	0.4236111	0.419844651329513	63	0	0	<6		319239	319526	288	-		#N/A
SAOUHSC_00587	CDS	0.9010989	0.171301730124451	83	0.718559233333333	0.31240037390309	81	1	0	106	0.686202666666667	0.212456861906137	101	0.0396825333333333	0.0687321639063789	37	0.0586080333333333	0.0539283256540877	148	0.1172161	0.0284914535343495	152	0.0488400333333333	0.0623338702232048	20		588392	588937	546	+	hypothetical protein	PSE			S
SAOUHSC_00929	CDS	0.9371834	0.0854193762203869	83	0.831475833333333	0.149254033559578	99	0.952043233333333	0.0830635564333922	80	0.8821344	0.061247312177107	107	0.1864235	0.322894973724817	201	0.0249915666666667	0.0432866632274114	33	0.149611633333333	0.0107463260177607	72	0	0	<6	appD	901689	902675	987	+	oligopeptide ABC transporter, ATP-binding protein, putative	CYTOPLASMIQUE	0	ko:K02031,ko:K02032,ko:K15269,ko:K15583	P
SAOUHSC_00137	CDS	0.946666666666667	0.0923760430703401	83	0.825299133333333	0.123078374517798	101	0.987008566666667	0.0116640741742898	85	0.9152137	0.0589215770416068	106	0.1480342	0.193643455124282	183	0.209230766666667	0.16801740274913	956	0.320683766666667	0.140696076811847	247	0.0625641	0.0567634528363982	160	ssuA	142412	143386	975	+	hypothetical protein	PSE	0	ko:K02051	P
SAOUHSC_01706	CDS	0.773409766666667	0.213491312721767	83	0.560742566666667	0.298009785840823	108	0.8771499	0.0887738053460028	68	0.625989633333333	0.0494145659973184	119	0.0382200333333333	0.0661990396003094	95	0.019383	0.017874725816079	10	0.137592133333333	0.0121616002403056	248	0	0	<6		1612536	1613756	1221	-	hypothetical protein	CYTOPLASMIQUE			S
SAOUHSC_01478	CDS	0.893990933333333	0.156465680077592	83	0.815192766666667	0.204485159492297	131	0.925736966666667	0.0659182622492685	72	0.963718833333333	0.0318319525826383	98	0.1099773	0.102962560969461	234	0.212018133333333	0.265792640116733	253	0.0884353666666667	0.0396845296164639	80	0.0215419666666667	0.0373117807616218	163	ypjA	1435595	1436182	588	-	hypothetical protein	MEMBRANE			S
SAOUHSC_00898	CDS	0.885748766666667	0.165414863818714	83	0.9780193	0.162154327936085	1733	0.954347833333333	0.0379519379560957	82	0.997343	0.00460205899571048	1633	0.135024133333333	0.18876821589286	213	0.361835766666667	0.143910045228828	2091	0.331884033333333	0.159355210553797	201	0.1731884	0.0704912551015373	988	argH	861935	863314	1380	-	argininosuccinate lyase	CYTOPLASMIQUE	4.3.2.1	ko:K01755	E
SAOUHSC_00091	CDS	0.8805488	0.172480271614843	84	0.3927899	0.247405522196986	60	0.9671778	0.0284363151628336	92	0.4877589	0.0177990044668234	75	0.00269033333333333	0.00465979402262947	<6	0.0199085333333333	0.0344825912375119	130	0.0799031666666667	0.000570705883095661	124	0.0142588	0.0246969660549631	111		96562	97800	1239	+	hypothetical protein	MEMBRANE			M
SAOUHSC_01068	CDS	1	0	84	1	0	65	1	0	104	0.957516333333333	0.073583869158487	89	0	0	<6	0	0	<6	0.1535948	0.194107741082163	249	0	0	<6		1035362	1035565	204	+	hypothetical protein	MEMBRANE
SAOUHSC_02552	CDS	0.9861862	0.0239262034455949	84	0.756756766666667	0.169046373366137	66	1	0	97	0.751351366666667	0.103521362658069	65	0.0246246333333333	0.0426511160510875	33	0.0456456333333333	0.0790605560769929	54	0.1075075	0	63	0	0	<6	bioY	2346578	2347132	555	-	hypothetical protein	MEMBRANE	0	ko:K03523	S
srn_5010_Teg33	sRNA	0.8173913	0.103529401593605	84	0.7826087	0.17968674969269	72	0.744927533333333	0.0251021504738803	83	0.815942033333333	0.0850145356562237	65	0.243478266666667	0.21126140832273	12	0.302898566666667	0.291995722416037	15	0.4869565	0.150644503537716	21	0.0811594333333333	0.0826468295659509	170		2721121	2721350	230	-		#N/A
SAOUHSC_02477	CDS	0.918128666666667	0.0289398554482107	84	0.901420233333333	0.0252291823924201	74	0.8997494	0.00751879999999999	90	0.8888889	0.0752018533534248	46	0.3475355	0.358889320260091	113	0.182121966666667	0.315444499441032	54	0.674185433333333	0.400516665283237	226	0.353383466666667	0.153128519708425	261	rpsI	2299327	2299725	399	-	30S ribosomal protein S9	CYTOPLASMIQUE	0	ko:K02996	J
SAOUHSC_00765	CDS	0.973375933333333	0.0461142361707676	84	0.918707833333333	0.10532009688119	150	0.9971601	0.00491885108841487	98	1	0	179	0.159389433333333	0.159212246777072	86	0.1057863	0.120845515445671	193	0.268725566666667	0.150608441091876	123	0.0528931333333333	0.0458098921807652	63	comFA	747288	748226	939	+	hypothetical protein	CYTOPLASMIQUE	0	ko:K02240	L
SAOUHSC_02993	CDS	0.963696366666667	0.0314831437426972	84	0.556655666666667	0.372352719726153	218	0.974697466666667	0.0438252732935384	83	0.795379533333333	0.237692484575771	223	0.0825082666666667	0.142908509911108	29	0	0	<6	0.1529153	0	82	0	0	147		2768662	2768964	303	+	hypothetical protein	CYTOPLASMIQUE
SAOUHSC_00173	CDS	0.936735766666667	0.102698615364684	84	0.987240833333333	0.0958531493257438	297	0.985114266666667	0.0143836048615544	84	0.9702286	0.0295091914541893	282	0.113237633333333	0.109468461161758	360	0.0398724	0.0690610226197093	14	0.2004253	0.139842457505598	73	0.0712387	0.123389047865157	213	acpD	189695	190321	627	-	azoreductase	CYTOPLASMIQUE	0	ko:K01118	C
srn_1950_srd167	sRNA	0.564971733333333	0.512507539844062	84	0.5960452	0.477693531588626	402	0.819209033333333	0.0636063904814865	104	0.4039548	0.229022711168914	431	0	0	257	0	0	63	0	0	47	0	0	<6		792240	792357	118	-		#N/A
srn_4410_srd358	sRNA	0.469387733333333	0.407013670261938	85	0.452380966666667	0.40125964631685	54	0.489795933333333	0.474681761782316	98	0.170068	0.268492111191446	72	0	0	106	0	0	716	0	0	567	0	0	58		2390853	2390950	98	+		#N/A
SAOUHSC_03037	CDS	0.745171	0.199306294773948	85	0.458089666666667	0.319393806940622	79	0.871345	0.0833086505474672	95	0.5544923	0.0749658058263227	72	0.0264044	0.0457337623433717	104	0.0265816	0.0230264780737307	135	0.133971266666667	0.0905968542579984	128	0.0132908	0.0230203408732364	142	vraE	2808736	2810616	1881	+	permease, putative	PSE	0	ko:K02004,ko:K11632,ko:K19080	V
SAOUHSC_00651	CDS	0.904076766666667	0.0604178554412794	85	0.858912866666667	0.183746898760777	114	0.9620304	0.0528439997419764	101	0.814148666666667	0.0849966859551791	94	0.2833733	0.106102127236969	945	0.111111133333333	0.0366900899917584	390	0.3980815	0.139047386640832	194	0.217825733333333	0.14934837593862	1191	yxkD	640086	640919	834	+	hypothetical protein	PSE			S
srn_2480_srd205	sRNA	0.992731066666667	0.0125901618501643	85	0.984423666666667	0.023381802112184	142	1	0	73	1	0	160	0.357217066666667	0.216736797361739	212	0.453790233333333	0.219605952209527	772	0.6967809	0.365668958182124	703	0.2440291	0.422670799725306	483		1077372	1077692	321	-		#N/A
SAOUHSC_01935	CDS	0.941666666666667	0.101036297108185	85	0.906018533333333	0.113518526750659	161	0.9425926	0.0516198481621169	60	0.9847222	0.00844825845899617	160	0.0986111333333333	0.00844829133868697	126	0.125	0.136613282256485	945	0.196759266666667	0.0716927787270448	306	0.0412037	0.0713669018598257	305	splF	1842446	1843165	720	-	serine protease SplF, putative	SECRETED	3.4.21.19	ko:K01318	E
srn_9345_S808	sRNA	0.815789466666667	0.150516862774321	85	0.799498733333333	0.153584167977335	185	0.8095238	0.0924180001394209	90	0.898496233333333	0.080366736638757	160	0.332080233333333	0.308232493554952	107	0.377193	0.0834157155776414	211	0.4611529	0.0239246750987344	85	0.4172932	0.0298393124364487	254		1923614	1923879	266	-		#N/A
SAOUHSC_00036	CDS	0.878901366666667	0.0873690042363042	85	0.831460666666667	0.183294736935908	290	0.976529333333333	0.0211911349762898	66	0.899875133333333	0.0751469392039578	269	0.0372035	0.0322213531200972	178	0.0142322	0.0246508935034818	36	0.1191011	0.0646194481734794	293	0	0	<6	baeB	39468	40802	1335	+	hypothetical protein	CYTOPLASMIQUE	3.1.2.6,3.4.21.102	ko:K01069,ko:K03797	P
SAOUHSC_T00057	tRNA	1	0	86	1	0	105	1	0	49	1	0	93	0.444444466666667	0.478305452826249	62	0.5925926	0.4074074	247	0.930041166666667	0.148405096361698	118	0.473251033333333	0.228089036576538	118		1899613	1899693	81	-	tRNA-Tyr	#N/A
SAOUHSC_00626	CDS	1	0	86	1	0	1397	1	0	97	1	0	1492	0.0970266	0.0850378474261314	190	0.345070433333333	0.392650823999089	551	0.361502333333333	0.114531428851669	115	0.486697966666667	0.162639566117668	875	mnhB2	617318	617743	426	+	putative monovalent cation/H+ antiporter subunit B	MEMBRANE	0	ko:K05565,ko:K05566	P
srn_4310_Sau6715	sRNA	0	0	87	0	0	83	0	0	78	0.333333333333333	0.577350269189626	102	0	0	104	0	0	<6	0	0	135	0	0	<6		2349923	2349970	48	+		#N/A
srn_1050_srd93	sRNA	0.236559133333333	0.409732437927794	87	0.245775733333333	0.396429479435288	92	0.399385566666667	0.26705589941496	131	0.5268817	0.240574770800826	82	0	0	<6	0	0	72	0	0	32	0	0	38		408130	408346	217	-		#N/A
srn_4705_tsr37	sRNA	1	0	87	0.9950544	0.00171322918879327	200	0.9594461	0.0702414152450675	56	0.988130566666667	0.020558461590385	210	0.108803166666667	0.104210210942322	153	0.1216617	0.118805573185731	69	0.606330366666667	0.339914856419104	145	0.1711177	0.0311690225491594	106		2567390	2567726	337	+		#N/A
SAOUHSC_00469	CDS	1	0	87	1	0	445	1	0	93	1	0	417	0.2618262	0.0526330864331552	166	0.1991199	0.180836796495376	84	0.1859186	0.140021143389204	10	0	0	153	spoVG	468929	469231	303	+	regulatory protein SpoVG	CYTOPLASMIQUE	0	ko:K06412	D
SAOUHSC_R00014	rRNA	0.913043466666667	0.0230065462862928	87	0.944927533333333	0.0434782500000096	529	0.9478261	0.0460130547761176	122	0.944927533333333	0.0478919179340662	497	0.2637681	0.456859750615908	<6	0.640579733333333	0.0132828029588387	17	0.791304366666667	0.0922313315827111	14	0.762318833333333	0.0401635446812571	49		2122744	2122858	115	-	5S Ribosomal RNA	#N/A
SAOUHSC_R00015	rRNA	0.985507233333333	0.0251022082089073	87	0.9536232	0.0150612787373229	532	0.971014466666667	0.0428946397551411	135	0.9536232	0.0401634869462301	508	0.6463768	0.225137387866276	21	0.527536233333333	0.457190679218708	15	0.539130433333333	0.596429225713701	<6	0.739130433333333	0.0434782500000096	38		2239231	2239345	115	-	5S Ribosomal RNA	#N/A
SAOUHSC_01171	CDS	0.992785	0.0124967465766095	88	0.7758538	0.238933319313681	39	1	0	81	0.944203933333333	0.0483423524521028	44	0	0	<6	0.0601250666666667	0.0551055272863198	62	0.0937951	0.0785674122750966	24	0.0355940333333333	0.0616506741796335	6	pyrF	1122233	1122925	693	+	orotidine 5'-phosphate decarboxylase	CYTOPLASMIQUE	4.1.1.23	ko:K01591	F
SAOUHSC_00051	CDS	0.838905766666667	0.0703114289242747	88	0.587639333333333	0.260369921312915	48	0.8645728	0.0377782587080188	83	0.6771361	0.0993751755441457	52	0.0249915666666667	0.0432866632274114	35	0.151975666666667	0.131614845825436	186	0.238095233333333	0.206329021134801	140	0.0249915666666667	0.0432866632274114	121	plc	54255	55241	987	+	1-phosphatidylinositol phosphodiesterase precursor, putative	SECRETED	4.6.1.13	ko:K01771	U
SAOUHSC_01072	CDS	1	0	88	1	0	50	1	0	94	1	0	67	0.108496733333333	0.187921854588585	158	0	0	<6	0.1111111	0	66	0	0	<6	ylbG	1038192	1038446	255	+	hypothetical protein	CYTOPLASMIQUE			S
SAOUHSC_00822	CDS	0.945029233333333	0.0877250981883938	88	0.7602339	0.112773074372742	61	0.897660833333333	0.0943842171570191	90	0.853801166666667	0.052816389786347	67	0	0	<6	0.0871345333333333	0.0754658177869513	160	0.0438596666666667	0.0930404031617447	16	0.0438596666666667	0.0759671710697018	23		802425	802994	570	-	hypothetical protein	SECRETED
SAOUHSC_03036	CDS	0.996925766666667	0.00532472832765518	88	0.8888889	0.128256157555845	82	1	0	73	0.979797966666667	0.0316296985174272	86	0.0329380666666667	0.0570504049697575	<6	0.0979358666666667	0.0981561868412956	153	0.240667533333333	0.13415463197909	74	0.0983750666666667	0.0988171779047719	279	vraD	2807988	2808746	759	+	ABC transporter, ATP-binding protein, putative	CYTOPLASMIQUE	0	ko:K02003,ko:K11631,ko:K19079	V
SAOUHSC_00830	CDS	0.7070707	0.0874306538038575	88	0.760942733333333	0.111611975453592	82	0.936700333333333	0.0479062045981868	83	0.6801347	0.106446292155387	133	0.159595966666667	0.189952729044632	227	0.116498333333333	0.103530845719396	38	0.3649832	0.305698666384268	186	0.0498316333333333	0.0863109207574762	123		806087	806581	495	-	hypothetical protein	CYTOPLASMIQUE	2.3.1.178,2.3.1.57,2.3.1.82	ko:K00657,ko:K06718,ko:K18816	J
SAOUHSC_00686	CDS	1	0	88	0.915555566666667	0.146262048949697	182	1	0	92	0.982222233333333	0.0307919951117711	260	0	0	<6	0	0	<6	0.0833333333333333	0.176776695296637	<6	0.0777777666666667	0.134715043565904	147		671908	672207	300	+	hypothetical protein	CYTOPLASMIQUE
srn_0400_Sau22	sRNA	0.803571433333333	0.340224257524597	88	0.732142866666667	0.463942164103084	254	0.7142857	0.494871684048977	132	0.9404762	0.103098245859568	293	0	0	99	0	0	497	0	0	140	0	0	22		154040	154095	56	-		#N/A
SAOUHSC_00916	CDS	0.862675	0.138055513199401	89	0.246946666666667	0.298449113543336	44	0.930890633333333	0.0451656859713581	72	0.367888	0.184288820207874	55	0	0	12	0	0	108	0.0568960333333333	0.0202211326215917	53	0	0	<6		888046	889164	1119	+	hypothetical protein	MEMBRANE			EGP
srn_2150_srd185	sRNA	0.657575766666667	0.128992730698297	89	0.227272733333333	0.393647921308386	63	0.7969697	0.351658795075951	135	0.224242433333333	0.38839928774621	62	0	0	73	0	0	34	0	0	90	0	0	184		916820	916929	110	-		#N/A
SAOUHSC_02528	CDS	0.740740733333333	0.37043882601588	89	0.629629633333333	0.401016234340336	101	0.7936508	0.0781655564018449	107	0.835978833333333	0.168841324488537	103	0.0899471	0.155792947193479	29	0	0	39	0.1984127	0	65	0	0	<6		2332088	2332339	252	+	hypothetical protein	MEMBRANE
srn_4360_srd354	sRNA	0.5	0.175880496920238	90	0	0.3731653812784	52	0.650406533333333	0.296720140069567	102	0.3265583	0.123388080807953	77	0	0	32	0	0	48	0.098916	0.209832523103546	124	0	0	<6		2370910	2371155	246	+		#N/A
SAOUHSC_A01436	CDS	0.171875	0.23040621020578	90	0.0399305666666667	0.0120281113631082	89	0.274305566666667	0.197390576080682	75	0.0381944333333333	0.0120281113631082	57	0	0	<6	0	0	<6	0.00347223333333333	0	10	0	0	<6		1450026	1450217	192	-	hypothetical protein	CYTOPLASMIQUE
SAOUHSC_00555	CDS	0.973251033333333	0.046330569316633	90	0.769032966666667	0.124993650702439	194	0.992283966666667	0.0108024571428603	89	0.738168733333333	0.157530909909273	186	0	0	165	0	0	980	0.213477366666667	0.245523172198512	179	0	0	<6		562979	563626	648	+	hydrolase, haloacid dehalogenase-like	CYTOPLASMIQUE			S
SAOUHSC_00072	CDS	0.8922356	0.0878862807097331	91	0.711178033333333	0.074224788855229	78	0.981593033333333	0.0107356203436659	94	0.7141901	0.090173462098058	75	0.041834	0.0383414943245565	64	0.0331325333333333	0.0573872311168027	126	0.272423033333333	0.259130522963631	128	0.0773092333333333	0.0111802235050706	659	sirB	77516	78511	996	-	lipoprotein, SirB, putative	MEMBRANE	0	ko:K02015	P
SAOUHSC_01047	CDS	0.986633233333333	0.0231519189995847	91	0.845446933333333	0.193491729166297	93	1	0	120	0.9385965	0.0542332924218141	128	0.223475333333333	0.227540521555883	357	0.0847953333333333	0.146869825578072	122	0.3157895	0.248107647483748	264	0.0309106	0.0535387296924385	102	potB	1015519	1016316	798	+	spermidine/putrescine ABC transporter, permease protein, putative	MEMBRANE	0	ko:K11071	P
SAOUHSC_02427	CDS	0.905744733333333	0.0707974223679318	91	0.774337833333333	0.155198420393905	108	0.9226006	0.053155078171234	87	0.704162366666667	0.0795727135169043	74	0.0512556	0.0443916507298388	241	0.0254558	0.0440907389473118	83	0.303749566666667	0.0430539641394958	592	0.0257998	0.0446865644251155	151	htsC	2254506	2255474	969	-	hypothetical protein	MEMBRANE	0	ko:K02015	P
SAOUHSC_01209	CDS	0.9781746	0.0378027016955138	91	0.9966931	0.0352892019253765	119	1	0	114	1	0	107	0.238095233333333	0.210766204780566	251	0.191798933333333	0.216518474186531	130	0.577380966666667	0.705703810621995	272	0	0	<6	rimM	1160198	1160701	504	+	16S rRNA-processing protein RimM	CYTOPLASMIQUE	0	ko:K02860	J
SAOUHSC_01395	CDS	1	0	91	0.969697	0.039656342469774	245	0.9976431	0.00408227054835908	93	0.9811448	0.0326581643868727	267	0.0558922666666667	0.0494468331225907	166	0.0252525333333333	0.04373867075316	25	0.244107733333333	0.105708857542805	89	0.0525252666666667	0.085781337679552	538	asd	1338097	1339086	990	+	aspartate semialdehyde dehydrogenase	CYTOPLASMIQUE	1.2.1.11	ko:K00133	E
SAOUHSC_00323	CDS	0.660130733333333	0.125511579469001	92	0.3872549	0.407145667048224	50	0.420751633333333	0.207775083676179	71	0.471405266666667	0.223702625465602	39	0	0	29	0.0424836666666667	0.073583869158487	76	0.112745066666667	0.084922110206942	68	0.0106209	0.0183959384221083	169		336647	337054	408	+	hypothetical protein	CYTOPLASMIQUE
SAOUHSC_00277	CDS	0.956087833333333	0.0760581037370991	92	0.978043933333333	0.073347064386268	65	1	0	141	0.993346633333333	0.0115239691080519	75	0	0	<6	0.0532268666666667	0.0464831221559324	43	0.1383899	0	18	0.0499002	0.0864296817078485	194	essG	293584	294084	501	+	hypothetical protein	CYTOPLASMIQUE			S
SAOUHSC_02530	CDS	0.950113366666667	0.0864061835518924	92	0.984127	0.0764613193078914	141	1	0	96	1	0	144	0.1866969	0.184836230171279	110	0.108087666666667	0.0955704465797003	100	0.542705966666667	0.513093368148995	115	0.170068033333333	0.114529336577199	168		2333257	2333697	441	+	hypothetical protein	CYTOPLASMIQUE			K
SAOUHSC_T00015	tRNA	1	0	92	1	0	146	1	0	64	1	0	99	1	0	257	0.959459466666667	0.070218263499273	336	0.959459466666667	0.0859994580987578	329	0.689189166666667	0.480252867408924	616		1899287	1899360	74	-	tRNA-Cys	#N/A
SAOUHSC_01590	CDS	0.959894833333333	0.0644078132484199	92	0.893491133333333	0.116376371656334	160	0.9079553	0.13621372506796	75	0.942143333333333	0.0702993024319825	191	0.289940833333333	0.0317425657564623	640	0.134779733333333	0.129553401179025	41	0.426692966666667	0.333330419494051	349	0	0	<6	ypuF	1516412	1516918	507	+	hypothetical protein	CYTOPLASMIQUE	0	ko:K09763	S
srn_3870_srd296	sRNA	0.984389366666667	0.0151723552062075	92	0.898071566666667	0.104646978220937	511	0.927456333333333	0.025447925550098	52	0.910009166666667	0.100440827733265	411	0.218549133333333	0.0206764142503804	448	0.112029366666667	0.101642555487863	90	0.382001833333333	0.290244918392114	93	0.137741066666667	0.119287262877699	15		1978218	1978580	363	+		#N/A
srn_3570_srd284	sRNA	0.9959645	0.00698969103394422	93	0.887005666666667	0.144813635356287	60	1	0	87	1	0	70	0	0	<6	0	0	<6	0.1606134	0	19	0	0	<6		1832047	1832459	413	-		#N/A
SAOUHSC_01922	CDS	1	0	93	0.939009666666667	0.0575448320699899	69	0.997584533333333	0.0041837109906557	82	0.967995133333333	0.037008587412293	64	0.0452898666666667	0.0784443501346868	21	0	0	<6	0	0	23	0.0452898666666667	0.0784443501346868	176		1829578	1830129	552	+	hypothetical protein	CYTOPLASMIQUE
SAOUHSC_00588	CDS	0.976190466666667	0.0412393214378381	93	0.7116402	0.366027077659213	80	0.9873016	0.0219942739748326	90	0.844444433333333	0.114758718610411	93	0	0	548	0.0391534333333333	0.0678157358240942	62	0.0851852	0	120	0	0	<6		589012	589641	630	+	hypothetical protein	MEMBRANE			S
SAOUHSC_00276	CDS	1	0	93	0.977378566666667	0	89	1	0	96	1	0	79	0	0	11	0.0146374	0.0253527204907087	<6	0.256154366666667	0.210297233680141	22	0	0	<6	essG	293073	293573	501	+	hypothetical protein	CYTOPLASMIQUE			S
SAOUHSC_00141	CDS	0.647222233333333	0.105884031018342	93	0.7472222	0.211263359477249	98	0.718518533333333	0.160302867058713	87	0.6324074	0.0850441241078425	128	0.2074074	0.0266917391776929	44	0.200925933333333	0.20000643004067	45	0.5083333	0.108030218394762	129	0.190740733333333	0.207150960689067	148		145405	145764	360	+	hypothetical protein	CYTOPLASMIQUE			S
srn_2465_tsr21	sRNA	0.836879466666667	0.111879544658768	93	0.815602833333333	0.162983379264277	111	0.852765933333333	0.0914686096702214	65	0.906099266666667	0.0564617397387234	140	0.0757446666666667	0.131193611069035	93	0.0635461	0.0638316913853142	99	0.356028366666667	0.0956850532340605	186	0.0209929	0.0363607693982127	105		1074873	1076047	1175	-		#N/A
SAOUHSC_01893	CDS	0.9169889	0.115265311526017	93	0.814127366666667	0.140124011119914	123	0.979118333333333	0.0225878946660226	139	0.8659448	0.0503143459286713	150	0.258313966666667	0.108338829987052	719	0.175560666666667	0.14039412816412	462	0.520752766666667	0.435857791496263	786	0.0193348666666667	0.0334889714242366	149	arsB	1804782	1806074	1293	+	Ars family arsenical pump	MEMBRANE	0	ko:K03893	P
SAOUHSC_03046	CDS	1	0	93	0.9730994	0.0465932059540874	153	0.992982433333333	0.0121547820121685	87	0.977777766666667	0.038490037190984	134	0.0438596666666667	0.0759671710697018	14	0.0865497333333333	0.0749542677574355	75	0.130994166666667	0	24	0	0	<6	immR_1	2813374	2813943	570	-	helix-turn-helix domain-containing protein	MEMBRANE			K
SAOUHSC_00198	CDS	0.8649845	0.115209836658551	93	0.9603807	0.136651271381145	471	0.9411244	0.075569933043043	90	0.992695866666667	0.0080507247390116	470	0.0327578666666667	0.0567382894142336	19	0.190571066666667	0.0803864516053753	1164	0.2195662	0.210347862525674	137	0.0920761333333333	0.0159408409330666	519	fadE	219230	220735	1506	-	hypothetical protein	CYTOPLASMIQUE	6.2.1.3	ko:K00666,ko:K01897	IQ
srn_1360_Sau67	sRNA	0.4535519	0.506430921232926	94	0.3715847	0.500559572035457	53	0.633879766666667	0.0682513749578962	84	0.666666666666667	0.577350269189626	49	0	0	29	0	0	<6	0.0928961666666667	0	8	0	0	<6		515697	515757	61	-		#N/A
SAOUHSC_00305	CDS	0.986987	0.0225391771588938	94	1	0.0225391771588938	62	1	0	134	1	0	64	0	0	<6	0.0750750666666667	0.130033829848287	19	0.2942943	0.180492753563807	31	0.0440440333333333	0.0762865035035905	107	gcdH	320076	320408	333	+	hypothetical protein	CYTOPLASMIQUE			E
srn_3300_Teg70	sRNA	0.9348659	0.112815570505272	94	0.761494266666667	0.130306947919147	72	0.9521073	0.0780283851541861	124	0.742337166666667	0.145174228912068	88	0.148467433333333	0.128777106692313	23	0	0	<6	0.189655166666667	0.152393673582337	15	0	0	<6		1668300	1668647	348	-		#N/A
SAOUHSC_01563	CDS	0.732889566666667	0.129592228907999	94	0.4874552	0.213503726215032	82	0.8049155	0.0386270806512737	72	0.5721113	0.0977169086299299	100	0	0	92	0	0	42	0	0	107	0	0	<6		1497709	1499661	1953	-	phage encoded DNA polymerase I	CYTOPLASMIQUE			S
srn_4600_srd376	sRNA	0	0	94	0.122931466666667	0.0900830387412266	88	0.355791933333333	0.1464815463349	99	0.1867612	0.162360729773058	91	0	0	20	0.0886524666666667	0.153550576482973	36	0	0	28	0	0	135		2524933	2525214	282	+		#N/A
SAOUHSC_00233	CDS	0.611585966666667	0.237688322516995	94	0.531813866666667	0.304338114377173	103	0.690408333333333	0.150096296652593	79	0.646248833333333	0.0499659634491654	97	0.141500466666667	0.0600378462026523	124	0.130104433333333	0.0230281928368975	253	0.200379866666667	0.137996625963989	102	0.0745489	0.129122482448371	361	lrgB	254558	255259	702	+	antiholin-like protein LrgB	MEMBRANE	0	ko:K05339	M
SAOUHSC_03018	CDS	0.981215033333333	0.0325365166851544	94	0.897282166666667	0.163399810196555	104	1	0	133	0.956834533333333	0.0553120605037756	94	0	0	<6	0	0	174	0.136290933333333	0.0381532191711263	20	0.0599520333333333	0.103839967750396	243	cbiQ	2791188	2792021	834	-	hypothetical protein	MEMBRANE	0	ko:K16785,ko:K16786,ko:K16787	P
SAOUHSC_02626	CDS	0.991269833333333	0.0151210922252109	94	0.952380933333333	0.0286044995773392	110	1	0	104	1	0	119	0.326984133333333	0.25912304907438	314	0.118253966666667	0.102417858040008	75	0.5690476	0.590939248664569	190	0	0	<6		2414312	2414731	420	+	hypothetical protein	CYTOPLASMIQUE
srn_0320_Sau16	sRNA	0.139971133333333	0.0368177713027735	94	0.3088023	0.178436945403533	171	0.2784993	0.175809455837933	112	0.139971133333333	0.032778716201269	147	0	0	27	0	0	17	0.0519480666666667	0	25	0	0	42		106205	106435	231	-		#N/A
SAOUHSC_02161	CDS	0.827160466666667	0.188565522450164	94	0.738651466666667	0.259913395768148	177	0.903893666666667	0.0475956977173708	89	0.922697033333333	0.0456776833153055	208	0.0144349333333333	0.0250020379372029	229	0	0	<6	0.0283000666666667	0.029815298850087	386	0	0	171	eap/map	2029598	2031352	1755	-	MHC class II analog protein	SECRETED	0	ko:K14204	S
SAOUHSC_02315	CDS	0.8903257	0.0821524024625574	94	0.886015333333333	0.0639488563181808	180	0.904693533333333	0.00414762659883136	71	0.928639833333333	0.0319448142258385	196	0.0086207	0.014931490396809	<6	0.0522030666666667	0.090418363777572	91	0.178639866666667	0.101595829528677	58	0.0718390666666667	0.0622144567174972	130	kdpE	2147103	2147798	696	+	DNA-binding response regulator, putative	CYTOPLASMIQUE			KT
SAOUHSC_00360	CDS	0.991319433333333	0.0150351825051554	94	1	0.0150351825051554	273	1	0	91	1	0	272	0.309027766666667	0.101573643120907	322	0.2126736	0.182242043563306	117	0.710069433333333	0.589255627418564	331	0.190104166666667	0.190104150000002	34	ydeH	368020	368403	384	-	hypothetical protein	MEMBRANE
SAOUHSC_02450	CDS	0.8435493	0.175484181025984	94	0.986962433333333	0.20727988949927	776	0.933839266666667	0.0255550917588517	108	1	0	804	0.0289939666666667	0.0502190233796251	87	0.117338	0.109856037117493	453	0.122202766666667	0.130028381068154	141	0.0289939666666667	0.0502190233796251	196	lacE	2274585	2276297	1713	-	pts system, lactose-specific IIBC component, putative	PSE	2.7.1.196,2.7.1.205,2.7.1.207	ko:K02760,ko:K02787,ko:K02788	G
SAOUHSC_02272	CDS	0.991894633333333	0.0140389068806418	95	0.747720366666667	0.304965095585746	50	1	0	106	0.778790966666667	0.192001518898793	61	0.2046606	0.187376443205543	285	0.0506585333333333	0.0438715767851274	102	0.2174941	0.238567928477405	72	0.100641666666667	0.0435820638958658	232	yeeE	2102463	2103449	987	-	hypothetical protein	MEMBRANE	0	ko:K07112	S
srn_2410_Sau6524	sRNA	1	0	95	0.951830433333333	0.013349146514041	60	1	0	89	1	0	62	0	0	<6	0.144508666666667	0.250296352800702	55	0.2524085	0	18	0	0	<6		1040158	1040330	173	+		#N/A
SAOUHSC_02622	CDS	0.772539266666667	0.0941003218854395	95	0.454921433333333	0.228004466955737	65	0.782189133333333	0.0434643620747312	84	0.578715166666667	0.0869641174637756	77	0	0	63	0.0416322	0.0360569150453835	670	0.0617590333333333	0.0432803090201537	31	0	0	<6	gltS	2410444	2411652	1209	+	sodium/glutamate symporter	MEMBRANE	0	ko:K03312	P
SAOUHSC_00381	CDS	0.951851866666667	0.038921955254372	95	0.914814833333333	0.0395121955960857	76	0.918518466666667	0.0672620117930867	92	0.912037033333333	0.0625051150170394	77	0	0	<6	0	0	8	0.352777766666667	0.296591979570723	71	0.0694444333333333	0.120281286836163	67	ypaA	386599	386958	360	-	hypothetical protein	MEMBRANE	0	ko:K08987	S
SAOUHSC_01260	CDS	0.9798503	0.0349003041572706	95	0.896373066666667	0.121664637465507	77	0.998272866666667	0.00299148268477913	87	0.8664364	0.00982080304303066	61	0.0155440333333333	0.0269230554878776	<6	0.0604490333333333	0.104700797001758	91	0.204375366666667	0.0915941576621839	41	0.0426022	0.0737891749142108	<6	pgsA	1214102	1214680	579	+	CDP-diacylglycerol--glycerol-3-phosphate 3-phosphatidyltransferase	MEMBRANE	2.7.8.41,2.7.8.5	ko:K00995,ko:K08744	I
SAOUHSC_02205	CDS	1	0	95	0.9503414	0.0473061758015096	85	1	0	94	0.973929233333333	0.0451558924589398	94	0.132216	0.137108820113806	83	0	0	<6	0.2464308	0.0895405074375838	52	0	0	<6		2059878	2060414	537	-	hypothetical protein	CYTOPLASMIQUE			S
SAOUHSC_00143	CDS	0.936051166666667	0.0708731498665985	95	0.937916333333333	0.0976278528206475	489	0.967492666666667	0.0279471414202479	84	0.985877966666667	0.013620414554019	437	0	0	32	0.0378364	0.0328549198344784	75	0.145750033333333	0.0418272752954935	121	0	0	<6	lmrP	147348	148598	1251	+	hypothetical protein	MEMBRANE	0	ko:K08152	EGP
SAOUHSC_R00013	rRNA	0.965217366666667	0.0398484961636362	95	0.968115933333333	0.0251021504738804	549	1	0	145	0.973913033333333	0.0451839516820224	509	0.5942029	0.156118651902839	27	0.4231884	0.417512055419864	14	0.484058	0.455007869476392	<6	0.736231866666667	0.0478919300386123	39		1901349	1901463	115	-	5S Ribosomal RNA	#N/A
SAOUHSC_03022	CDS	0.9851421	0.0224616849775345	95	0.969638233333333	0.0525881224742178	669	0.994186033333333	0.0100700856601785	88	1	0	731	0.1124031	0.1717277204016	106	0.3520672	0.385212349944819	464	0.427002566666667	0.258998435416906	294	0.156976733333333	0.163101865813035	370		2795594	2796109	516	+	hypothetical protein	CYTOPLASMIQUE			S
SAOUHSC_01945	CDS	0.999523133333333	0.000825957295102649	95	1	0.000825957295102649	1054	1	0	81	1	0	1055	0.0715307333333333	0.061947432217997	73	0.270863133333333	0.247419215364942	266	0.2799237	0.302467683368992	72	0.0844063	0.0756063694273835	680	epiG	1849365	1850063	699	-	hypothetical protein	MEMBRANE	0	ko:K20494
SAOUHSC_01598	CDS	0.8646399	0.125576632124731	96	0.638436466666667	0.142117896777792	56	0.898298933333333	0.0614335327433913	89	0.638436466666667	0.163541861942328	54	0.0267824666666667	0.0463885930186865	35	0.0481361	0.0421126452561461	20	0.0220774666666667	0	12	0.0267824666666667	0.0463885930186865	176	rnz	1522315	1523235	921	-	AtsA/ElaC family protein	CYTOPLASMIQUE	3.1.26.11	ko:K00784	J
SAOUHSC_02599	CDS	0.463616566666667	0.0367488775029025	96	0.367756	0.177166422607399	57	0.477995633333333	0.0868306129719426	95	0.4305011	0.00850512412784199	71	0.1620915	0.110941837941644	61	0	0	<6	0.161655766666667	0.0693241831421041	91	0	0	<6	glvR	2388687	2389451	765	+	hex regulon repressor, putative	CYTOPLASMIQUE	0	ko:K03481	K
SAOUHSC_01505	CDS	0.953601966666667	0.0595543235584397	96	0.826617833333333	0.183116570282493	108	0.905982933333333	0.0819345252302309	89	0.933455433333333	0.0613575821696336	111	0.142857133333333	0.0193828307995333	351	0	0	<6	0.254578766666667	0.343192862035328	101	0	0	<6	fmnP	1458085	1458630	546	-	hypothetical protein	MEMBRANE			U
SAOUHSC_00786	CDS	0.943661933333333	0.0355229118205889	96	0.727699533333333	0.133912576369324	146	0.845070433333333	0.203183883389563	97	0.8732394	0.112773854730738	130	0.0579029666666667	0.100290880175634	105	0.0813771666666667	0.140949387242667	196	0.117370866666667	0.124490603600613	286	0.153364633333333	0.143371975488668	933		768263	768688	426	-	hypothetical protein	CYTOPLASMIQUE
SAOUHSC_01711	CDS	0.963570133333333	0.0630983799796265	96	0.9741348	0.0570543360175485	189	1	0	137	0.9985428	0.00252394443678939	154	0.0542805	0.0940165838602424	48	0.0273224	0.0473237849847199	58	0.120218566666667	0.115146328908589	34	0.0546448	0.0473237849847199	231	kipA	1617865	1618779	915	-	hypothetical protein	CYTOPLASMIQUE	3.5.1.54,6.3.4.6	ko:K01457,ko:K01941,ko:K06350	E
SAOUHSC_02574	CDS	0.9519852	0.072258540037078	96	0.982456133333333	0.065982114726063	258	0.9932287	0.0117282356332911	114	0.970452466666667	0.0412215940293838	321	0	0	<6	0	0	9	0.0495537	0.0561506423872426	21	0	0	<6		2364729	2365811	1083	-	hypothetical protein	CYTOPLASMIQUE	1.5.1.28	ko:K04940	C
SAOUHSC_00497	CDS	0.5251868	0.0774232173586837	96	0.5977344	0.210823388728322	321	0.527114966666667	0.0269481506549769	113	0.560858033333333	0.148043799868699	310	0.101711266666667	0.0557010853899934	303	0.0180766333333333	0.0313096473631265	42	0.1952278	0.0373237829167945	148	0.0359122666666667	0.0311030361074821	206	gabR	498652	500034	1383	-	hypothetical protein	CYTOPLASMIQUE	0	ko:K00375	K
SAOUHSC_02765	CDS	0.969348666666667	0.0491617193029631	97	0.479310333333333	0.432865594894135	39	1	0	102	0.760153266666667	0.0225923680189425	65	0	0	21	0.0287356333333333	0.0497715769210032	241	0.0835249	0	56	0	0	<6	opp-1C	2541043	2541912	870	-	nickel ABC transporter, permease protein, putative	MEMBRANE	0	ko:K02034,ko:K15582,ko:K15586	P
SAOUHSC_01561	CDS	1	0	97	0.950248766666667	0.0847355050779384	56	1	0	58	0.9950249	0.00497510000000001	53	0	0	<6	0.0621890666666667	0.107714623141955	85	0.0621890666666667	0	7	0	0	<6		1497110	1497511	402	-	PVL orf 50-like protein	CYTOPLASMIQUE			S
srn_2580_Teg103	sRNA	0.156321866666667	0.264807237304899	97	0	0.00398175386649317	65	0.372413766666667	0.239797790756803	57	0.305747133333333	0.271196181065762	65	0	0	81	0	0	<6	0	0	46	0	0	<6		1123823	1123967	145	-		#N/A
SAOUHSC_T00045	tRNA	1	0	97	1	0	87	1	0	66	1	0	50	0.333333333333333	0.577350269189626	44	0.4864865	0.469874004994701	53	0.666666666666667	0.707106781186548	46	0.6126126	0.536698046424878	183		1900652	1900725	74	-	tRNA-Pro	#N/A
SAOUHSC_01211	CDS	0.725546066666667	0.144776824447918	97	0.789173766666667	0.0854858807468813	125	0.764482433333333	0.171090450458298	102	0.605887933333333	0.230862975104224	182	0.153846133333333	0.104601489853698	63	0.1196581	0.0960667556463213	20	0.3931624	0.247789520142893	133	0.0294396666666667	0.0043519193849764	52	rplS	1161541	1161891	351	+	50S ribosomal protein L19	CYTOPLASMIQUE	0	ko:K02884	J
SAOUHSC_00386	CDS	0.526299433333333	0.0283412893779258	97	0.5704949	0.0526310680826448	162	0.501089333333333	0.0478139360432012	63	0.545284833333333	0.100766824667861	161	0.146591966666667	0.145667227863728	232	0.144724566666667	0.163532053175649	37	0.1845627	0.0779071866735027	93	0	0	<6	set8	390246	391316	1071	+	superantigen-like protein	SECRETED			S
SAOUHSC_02661	CDS	0.846522766666667	0.0494247659110626	97	0.7916334	0.0863358340553909	173	0.840394333333333	0.043411488867503	109	0.803623766666667	0.0134077234168718	174	0.1111111	0.107337768260804	277	0.0596855666666667	0.0595527970003369	43	0.235811333333333	0.163917675638047	184	0.019984	0.0346133033384564	213	scrA	2444928	2446178	1251	-	PTS system sucrose-specific IIBC component, putative	MEMBRANE	2.7.1.193,2.7.1.199,2.7.1.201,2.7.1.208,2.7.1.211,5.3.1.1	ko:K01803,ko:K02749,ko:K02750,ko:K02790,ko:K02791,ko:K02803,ko:K02804,ko:K02808,ko:K02809,ko:K02810,ko:K02818,ko:K02819,ko:K20116,ko:K20117,ko:K20118	G
srn_1470_srd129	sRNA	0.114241	0.0516209438612856	97	0.124413166666667	0.0823383057705424	520	0.127543033333333	0.111504408912667	101	0.119327066666667	0.0481268172088425	387	0.0352112666666667	0.0609877028655231	7	0	0	75	0.0293427333333333	0.0622453371556456	46	0	0	54		549609	550460	852	-		#N/A
SAOUHSC_01948	CDS	0.975949966666667	0.0416558796570584	97	1	0.0416558796570584	2147	1	0	116	1	0	2653	0	0	<6	0.2804233	0.247340454805052	217	0.006253	0	6	0.0721500666666667	0.124967581236148	221	epiF	1850818	1851510	693	-	ABC transporter	CYTOPLASMIQUE	0	ko:K01990,ko:K20490	V
SAOUHSC_02949	CDS	0.969879533333333	0.0521701786143515	98	0.784471233333333	0.292762073462092	57	1	0	77	0.914323966666667	0.074224788855229	72	0.0334672	0.0579668907870691	180	0	0	<6	0.1412316	0.299597466233478	141	0	0	209	btuE	2712916	2713413	498	-	hypothetical protein	CYTOPLASMIQUE	1.11.1.9	ko:K00432	C
SAOUHSC_02853	CDS	1	0	98	0.9436834	0.0975432125095335	65	1	0	54	1	0	78	0.4063927	0.143017927560429	346	0.494672766666667	0.431605504995411	289	0.826484033333333	0.0129151639370161	343	0.4809741	0.177808777035022	447		2627402	2627620	219	+	hypothetical protein	CYTOPLASMIQUE			S
srn_0520_srd32	sRNA	0.517906333333333	0.457640352288665	98	0.269972433333333	0.467605971176335	69	0.8347107	0.193289517422052	84	0.0247934	0.0429434284923782	72	0	0	13	0	0	152	0	0	23	0	0	<6		202404	202524	121	+		#N/A
SAOUHSC_01825	CDS	0.990426466666667	0.0165818461412876	98	0.678561066666667	0.227270732211725	78	0.998259366666667	0.00301486537068131	119	0.820713666666667	0.146058648677726	66	0.0353931	0.0307007085932882	23	0.0168262333333333	0.0291438910333424	16	0.215839833333333	0.166160830480005	85	0	0	<6	iscS2	1730527	1731675	1149	-	hypothetical protein	CYTOPLASMIQUE	2.8.1.7	ko:K04487	E
SAOUHSC_02718	CDS	0.7920031	0.137764443967193	98	0.4994233	0.135679280337604	81	0.857939233333333	0.0551988707019748	84	0.546712766666667	0.0936300764149174	77	0	0	29	0.0284506	0.0492778847058191	99	0.0442137666666667	0	48	0	0	<6		2498461	2500194	1734	-	hypothetical protein	MEMBRANE	3.6.3.25	ko:K06020,ko:K06147	V
SAOUHSC_00482	CDS	1	0	98	0.9635284	0.0440725524138324	111	1	0	114	1	0	99	0	0	<6	0.0636132333333333	0.110181352167067	14	0.3163698	0.00179923320472917	43	0	0	<6	divIC	480218	480610	393	+	hypothetical protein	PSE	0	ko:K05589,ko:K13052	D
SAOUHSC_01535	CDS	0.9120848	0.124390579211491	98	0.919816733333333	0.114112469785047	140	0.9796678	0.0281064793147416	99	0.958476533333333	0.0269537426672686	111	0.2674685	0.353156851526754	474	0	0	<6	0.422107666666667	0.0479909129750623	508	0	0	<6		1482837	1484000	1164	-	hypothetical protein	CYTOPLASMIQUE			S
SAOUHSC_01583	CDS	0.732412866666667	0.0677435381365878	98	0.601413566666667	0.304327466777488	163	0.7486851	0.0911526982918223	69	0.687869833333333	0.0913666768322197	136	0	0	285	0	0	890	0.0366535333333333	0.000348603643124968	175	0	0	200		1508540	1510567	2028	-	hypothetical protein	CYTOPLASMIQUE			S
SAOUHSC_02322	CDS	1	0	98	1	0	196	1	0	81	1	0	237	0.2664399	0.272285947545278	50	0	0	<6	0.520408166666667	0.452163532449069	102	0	0	<6	csoR	2154917	2155210	294	-	hypothetical protein	CYTOPLASMIQUE	0	ko:K21600	S
srn_5040_srd403	sRNA	0.369565233333333	0.3205651788809	98	0.4710145	0.238470775912025	286	0.5120773	0.500437392213921	69	0.3599034	0.311706545611269	229	0	0	32	0	0	74	0	0	73	0	0	55		2746698	2746835	138	+		#N/A
SAOUHSC_00899	CDS	0.982863466666667	0.029681346398931	98	1	0.029681346398931	3032	0.984798233333333	0.0263302322314736	96	1	0	2733	0.0574903333333333	0.0522212719228796	86	0.235765633333333	0.134546582439107	499	0.3222775	0.222216791269247	186	0.232725266666667	0.198250890816771	1190	argG	863304	864509	1206	-	argininosuccinate synthase	CYTOPLASMIQUE	6.3.4.5	ko:K01940	E
srn_2380_srd199	sRNA	0.5716753	0.189408801951415	99	0.544041466666667	0.504119607897769	67	0.587219333333333	0.31266038766496	114	0.5405872	0.469028775673348	61	0	0	<6	0.129533666666667	0.224358891957358	20	0	0	33	0	0	<6		1030063	1030255	193	-		#N/A
SAOUHSC_02603	CDS	1	0	99	0.9824561	0.0182321441507392	199	0.995321633333333	0.0081031687631033	89	1	0	168	0.00350876666666667	0.00607736213857076	25	0.115204666666667	0.199540335935703	137	0.1251462	0	36	0.0438596666666667	0.0759671710697018	72		2391720	2392289	570	-	hypothetical protein	MEMBRANE
SAOUHSC_02930	CDS	1	0	99	1	0	907	1	0	89	1	0	1231	0	0	<6	0.1126126	0.195050744772431	27	0.246246266666667	0.248442957519387	91	0.0840840666666667	0.0844619525718138	218	yhgC	2696711	2697154	444	-	hypothetical protein	CYTOPLASMIQUE	1.14.99.57,6.2.1.3	ko:K01897,ko:K21481	S
SAOUHSC_01372	CDS	0.916323733333333	0.012572241864653	100	0.810242366666667	0.172699718131163	108	0.955647	0.0165369331969383	106	0.852309133333333	0.0635952179139543	98	0.086877	0.0805638259413615	219	0.0539552	0.0934531477325403	26	0.251486033333333	0.217272842076547	92	0.0342935666666667	0.0593981998394171	20	trpA	1316026	1316754	729	+	tryptophan synthase subunit alpha	CYTOPLASMIQUE	4.2.1.20	ko:K01695	E
SAOUHSC_02310	CDS	0.639334533333333	0.121817887944929	100	0.6672609	0.219724230649262	197	0.931075433333333	0.0314015968397044	91	0.620320866666667	0.129463795103431	154	0.0926916	0.0804512048305058	646	0.0350564333333333	0.0607195236654845	167	0.2204397	0.156294569562109	179	0	0	178	kdpC	2139872	2140432	561	-	potassium-transporting ATPase subunit C	SECRETED	3.6.3.12	ko:K01548	P
SAOUHSC_02767	CDS	0.974567433333333	0.0357368204302416	100	0.952470266666667	0.058946210506557	204	0.996247633333333	0.00649928971529455	120	0.9954138	0.00794353141367236	214	0.0310610666666667	0.0537993456039507	18	0.0310610666666667	0.0537993456039507	62	0.0496143333333333	0.0658904726126623	43	0	0	<6	opp-1A	2542857	2544455	1599	-	peptide ABC transporter, peptide-binding protein, putative	PSE	0	ko:K15584	E
SAOUHSC_R00016	rRNA	0.913043466666667	0.0543043248511878	100	0.9536232	0.0739556639267293	672	0.933333333333333	0.0565774132715816	157	0.9536232	0.0401634869462301	610	0.5304348	0.466738690386784	29	0.7768116	0.0509518677698865	28	0.689855066666667	0.350479031730031	16	0.7478261	0.0570212208035745	43		492125	492239	115	+	5S Ribosomal RNA	#N/A
IM26_10315	CDS	1	0	100	1	0	1450	1	0	92	1	0	1345	0.0825082666666667	0.142908509911108	<6	0.672167233333333	0.567823008252539	3054	0.674367433333333	0.065343242674702	196	0.885588566666667	0.11905612080974	2201		173457	173759	303	-	monovalent cation/H+ antiporter subunit F	#N/A
SAOUHSC_00819	CDS	0.9568823	0.0414261942223757	101	0.9087894	0	75	0.9286899	0.0201067344919557	90	0.905472633333333	0.00497515000008379	79	0	0	<6	0.119403	0.206812062576147	<6	0	0	<6	0	0	<6	cspC	801077	801277	201	+	hypothetical protein	CYTOPLASMIQUE	0	ko:K03704	K
SAOUHSC_T00016	tRNA	1	0	101	1	0	210	1	0	79	1	0	218	0.6898148	0.160975371617804	159	0.865740733333333	0.197560988525679	291	0.972222233333333	0.058925541528653	250	0.9212963	0.0764940451298661	631		1899366	1899437	72	-	tRNA-Gln	#N/A
srn_3100_srd246	sRNA	0.511470966666667	0.276975545074458	102	0.159244233333333	0.165794290078489	96	0.705802966666667	0.289419364255924	114	0.097166	0.140771955851405	105	0	0	27	0	0	45	0	0	7	0	0	<6		1516092	1516338	247	+		#N/A
SAOUHSC_03001	CDS	1	0	102	0.934640533333333	0.113205917022271	173	1	0	93	0.993464066666667	0.0113205686082163	173	0.0980392	0.103800871342778	160	0.1729055	0.149870468061623	285	0.1574569	0.187805510473482	33	0.0445632666666667	0.0771858420179072	6	icaR	2774450	2775010	561	-	ica operon transcriptional regulator IcaR, putative	CYTOPLASMIQUE	0	ko:K21453	K
SAOUHSC_02061	CDS	1	0	102	1	0	276	1	0	283	1	0	329	0.137037033333333	0.237355104251843	75	0.108333333333333	0.187638837486628	18	0.275925933333333	0	27	0.00185186666666667	0.00320752715550988	<6		1953334	1953693	360	-	phi PVL orf 50-like protein	CYTOPLASMIQUE			S
SAOUHSC_01991	CDS	0.9158665	0.12606848341719	102	1	0.132259919281202	886	0.9775949	0.0197041067021573	97	1	0	947	0	0	<6	0.0338363	0.0586061907401428	91	0.1486054	0.10766648266652	104	0.0171467666666667	0.0296990710521951	17	arpJ	1894060	1895517	1458	-	ABC transporter, permease protein, putative	PSE	0	ko:K02029,ko:K02030	P
srn_1740_srd147	sRNA	0.5295139	0.240562631407353	103	0.427083333333333	0.260850346112728	40	0.569444433333333	0.493180848067383	114	0	0	36	0	0	<6	0	0	12	0	0	11	0	0	9		694817	695008	192	-		#N/A
SAOUHSC_T00048	tRNA	1	0	103	0.9892473	0.0186242227185458	63	1	0	35	0.9784946	0.0186242227185458	42	0.297491033333333	0.5152695845295	22	0.437276	0.378844751434265	9	0.706093166666667	0.304131929889193	21	0.215053766666667	0.372484050225729	<6		439581	439673	93	+	tRNA-Ser	#N/A
srn_4830_Sau6072	sRNA	0.979661033333333	0.0323369193279653	103	0.875706266666667	0.160232981157137	70	0.987570633333333	0.012833668121131	58	0.9762712	0.0188738052029791	95	0.334463266666667	0.119384261982069	346	0.4045198	0.351650351935385	289	0.7819209	0.110260716025337	362	0.4124294	0.138042852268888	447		2627375	2627669	295	+		#N/A
SAOUHSC_01312	CDS	0.4744991	0.180949523166573	103	0.424408	0.253314943945168	136	0.454918033333333	0.309060383671741	74	0.2213115	0.113609961948634	125	0	0	428	0.0327869	0.05678857662268	469	0.0332422666666667	0	488	0	0	<6	yvfS	1256491	1257222	732	+	hypothetical protein	MEMBRANE	0	ko:K01992	V
SAOUHSC_02285	CDS	0.948366	0.0637413909641137	103	0.810457533333333	0.166605580342827	181	0.996514166666667	0.00603764044005052	108	0.9496732	0.0459984085973635	189	0	0	222	0.0655773333333333	0.113583273158213	199	0.105228766666667	0	445	0.016122	0.0279241231196254	508	leuA	2116716	2118245	1530	+	2-isopropylmalate synthase	CYTOPLASMIQUE	2.3.3.13	ko:K01649	E
SAOUHSC_01046	CDS	0.9171994	0.143414846097188	103	0.9086758	0.133337498373264	182	0.9872146	0.0221449623950911	114	0.9695586	0.0265050010669685	160	0.1105023	0.136446417904722	694	0.135464233333333	0.136542171653095	205	0.47793	0.102030063803003	718	0	0	192	potA	1014432	1015526	1095	+	ABC transporter	CYTOPLASMIQUE	3.6.3.30,3.6.3.31	ko:K02010,ko:K11072	P
SAOUHSC_02095	CDS	1	0	103	1	0	252	1	0	105	1	0	257	0.1096774	0.137919719594661	104	0.219354833333333	0.195261224214085	139	0.330465966666667	0.273718772255613	119	0.0494623666666667	0.0856713321292679	18	ptpA	1970605	1971069	465	+	hypothetical protein	CYTOPLASMIQUE	3.1.3.48	ko:K01104,ko:K20945	T
SAOUHSC_T00061	tRNA	1	0	103	1	0	257	1	0	83	1	0	194	0.285087733333333	0.493786438747981	28	0.692982433333333	0.281386241239694	266	0.8114035	0.400073592174146	95	0.671052633333333	0.327364591490548	223		2238990	2239065	76	-	tRNA-Val	#N/A
srn_0765_tsr11	sRNA	1	0	103	1	0	269	1	0	101	1	0	187	0.166666666666667	0.279512713056532	66	0.290780166666667	0.316358973570283	48	0.687943266666667	0.526568843499423	133	0.4680851	0.473493890127666	381		298600	298693	94	-		#N/A
SAOUHSC_00390	CDS	0.430732866666667	0.116600044343317	104	0.261938566666667	0.156268868515048	86	0.352245866666667	0.0164400694598087	102	0.329550833333333	0.111366320603014	95	0.0515366333333333	0.0446827184269638	199	0.0496454	0.0859883551620799	45	0.173049633333333	0.206615611513216	494	0	0	<6	set10	392971	393675	705	+	superantigen-like protein 5	SECRETED			S
srn_0660_Sau6526	sRNA	0.804444466666667	0.174015731941004	104	0.8222222	0.200148112564079	98	1	0	348	1	0	81	0	0	50	0	0	<6	0	0	36	0	0	<6		246077	246151	75	-		#N/A
SAOUHSC_02397	CDS	0.99404	0.0103230228131105	104	0.7824606	0.199286932605359	100	1	0	200	0.9352916	0.11207823647649	90	0.112388233333333	0.127924464983221	171	0.0953597333333333	0.0957882880927691	49	0.454235833333333	0.353101832202808	309	0.0323542	0.056039118238245	155	modF	2216047	2216829	783	-	ABC transporter, ATP-binding protein, putative	CYTOPLASMIQUE	3.6.3.21,3.6.3.34	ko:K02013,ko:K02028,ko:K05776	P
SAOUHSC_02867	CDS	0.8269581	0.107960976692877	105	0.757741366666667	0.134966833062584	98	0.8002429	0.139879985836001	85	0.8196721	0.128502484007859	130	0.202185766666667	0.178311089945251	207	0.2726169	0.242965237206704	282	0.503946566666667	0.204790498200295	224	0.2446873	0.231009153709696	470		2641274	2641822	549	+	hypothetical protein	CYTOPLASMIQUE			K
SAOUHSC_02943	CDS	0.892049633333333	0.0864294418703102	105	0.653051333333333	0.26886116029637	100	0.984196433333333	0.0156834135112013	144	0.653537566666667	0.144245090861018	113	0	0	<6	0	0	74	0.0729394666666667	0	77	0	0	<6	citN	2708110	2709480	1371	-	citrate transporter, putative	MEMBRANE	0	ko:K03300	C
SAOUHSC_02463	CDS	0.6431518	0.204718965627833	105	0.541254133333333	0.273759056066662	122	0.5819582	0.111225852171921	66	0.7073707	0.147618498727903	144	0.0409791	0.0470827209484541	189	0.0206270666666667	0.0357271274777771	138	0.120462033333333	0.0294628061196655	943	0.0101760333333333	0.0176254067528478	96	hysA	2284877	2287300	2424	+	hyaluronate lyase	SECRETED	4.2.2.1	ko:K01727	N
srn_0390_srd24	sRNA	0.303813033333333	0.295579400996963	105	0.573185733333333	0.218627541656451	269	0.437884366666667	0.511444088550453	125	0.440344433333333	0.19547910310011	318	0	0	135	0	0	741	0.183271833333333	0.193084486859108	281	0	0	707		152935	153205	271	-		#N/A
SAOUHSC_02936	CDS	0.851043166666667	0.101708438702614	105	0.870451233333333	0.136589131868035	321	0.912663766666667	0.112722420970024	75	0.971373133333333	0.0483280814377452	300	0.0368753	0.0638698931443446	53	0	0	<6	0.0693838	0.147185266453474	28	0	0	12		2702389	2703075	687	-	hypothetical protein	CYTOPLASMIQUE			S
SAOUHSC_01124	CDS	0.3537889	0.309523912169496	106	0.422129233333333	0.430942797347285	185	0.478847066666667	0.105715496278754	72	0.481636433333333	0.214322985102073	215	0	0	457	0	0	115	0	0	291	0	0	65		1078816	1079532	717	-	superantigen-like protein	SECRETED			S
srn_0800_srd55	sRNA	1	0	107	0.8152381	0.158358922729866	45	1	0	86	0.72	0.27183426388226	30	0.12	0.122956777871291	17	0	0	<6	0.295238066666667	0.27476147191515	90	0.1295238	0.22434180238939	86		318870	319044	175	+		#N/A
SAOUHSC_03054	CDS	1	0	107	0.859698666666667	0.153307685224725	59	1	0	107	0.893597	0.110362485913466	80	0.0263653333333333	0.0456660968918226	21	0.1826742	0.048133287777587	180	0.241054633333333	0.00199743523549577	41	0.0696798666666667	0.120689069331292	136	rnpA	2820536	2820889	354	-	ribonuclease P	CYTOPLASMIQUE	3.1.26.5	ko:K03536,ko:K08998	J
srn_2350_rsaOP	sRNA	1	0	107	0.8708134	0.223757754857078	61	1	0	111	0.9553429	0.0773483661186841	67	0.00398723333333333	0.00690609071496555	<6	0.208133966666667	0.228202575248228	93	0.3014354	0.199613910876584	39	0.0614035	0.106353981762556	60		1026717	1027134	418	+		#N/A
SAOUHSC_00723	CDS	0.935474533333333	0.111761386648759	107	0.815682866666667	0.140497212869877	81	1	0	178	0.763310166666667	0.0981184176123073	60	0.00636573333333333	0.0110257735607681	8	0	0	<6	0.0645254666666667	0.00061383939674804	158	0.0217014	0.0375879273953752	228	pabB	705862	707013	1152	+	hypothetical protein	CYTOPLASMIQUE	2.6.1.85,4.1.3.27,4.1.3.38	ko:K01665,ko:K03342,ko:K13503,ko:K13950	EH
SAOUHSC_00082	CDS	0.9517872	0.0435358195094568	107	0.883901333333333	0.0806545981675151	118	0.9980604	0.00209195978211819	121	0.970074833333333	0.0266650368993432	129	0.139650866666667	0.0966403078964639	238	0.101136033333333	0.0351919996553667	455	0.361318933333333	0.0611298054976457	398	0.1144361	0.0463892063705556	843	sbnH	88997	90199	1203	+	hypothetical protein	CYTOPLASMIQUE	4.1.1.20	ko:K01586	E
SAOUHSC_R00012	rRNA	0.9652174	0.0347826	107	0.9536232	0.0200817434731151	676	0.991304333333333	0.0150613364723498	150	0.9768116	0.0401634869462301	631	0.640579733333333	0.220213563123944	37	0.7391304	0.0869565	36	0.739130433333333	0.221355181656371	11	0.7362319	0.0265656495612285	33		498013	498127	115	+	5S Ribosomal RNA	#N/A
SAOUHSC_02666	CDS	0.9589169	0.0687464607366081	108	0.706816066666667	0.293374182747909	39	1	0	98	0.830065366666667	0.0958267461209204	45	0.0662932	0.114823190596325	7	0	0	<6	0.0280112	0.0594207284075179	<6	0	0	<6		2451289	2451645	357	+	hypothetical protein	PSE			S
SAOUHSC_01780	CDS	1	0	108	1	0	61	1	0	116	1	0	72	0.117117133333333	0.202852825370152	18	0	0	<6	0.348348333333333	0.140147291238968	25	0	0	<6		1680636	1680746	111	-	hypothetical protein	CYTOPLASMIQUE
SAOUHSC_01627	CDS	0.869988533333333	0.138060677704491	108	0.7875143	0.2332808125346	92	0.888316166666667	0.0980887400893871	97	0.9713631	0.0496005657712692	115	0.0859106666666667	0.0744008197893903	68	0	0	<6	0.211340233333333	0	109	0.0423826	0.0734088165568687	<6		1549370	1549951	582	+	hypothetical protein	PSE
SAOUHSC_01062	CDS	1	0	108	0.9214976	0.135970145316095	95	1	0	150	1	0	119	0.2342995	0.218004357268863	62	0.221014466666667	0.200523078770807	50	0.538647333333333	0.148594954532447	81	0.335748766666667	0.117143561328198	161	ylaN	1026441	1026716	276	+	hypothetical protein	CYTOPLASMIQUE			S
SAOUHSC_00041	CDS	0.969696966666667	0.0303030500000137	108	0.838383833333333	0.215339118881483	112	0.937149266666667	0.108860663426296	93	1	0	138	0.282828233333333	0.260350138289503	677	0.2940516	0.0778305131659813	219	0.4399551	0.366647947520677	484	0.168350133333333	0.145795492197164	117		44228	44524	297	+	hypothetical protein	CYTOPLASMIQUE	0	ko:K07343	K
SAOUHSC_02418	CDS	0.861399866666667	0.0258090734743294	108	0.872949866666667	0.0491542258254907	236	0.853545866666667	0.0604316180091459	112	0.8974359	0.0271864527108632	255	0.120813133333333	0.107641402906193	141	0.0743820666666667	0.128833518638642	57	0.371217333333333	0.216591261850161	507	0.0464310333333333	0.0804209087812575	129	mdeA	2246027	2247469	1443	-	hypothetical protein	MEMBRANE	0	ko:K18934	EGP
SAOUHSC_02992	CDS	0.922299933333333	0.134580463218156	108	0.5874126	0.429286411766985	239	0.860139833333333	0.169635427363548	94	0.721833766666667	0.12785144583075	224	0.0582750666666667	0.10093537628113	37	0.0528360666666667	0.091514751938763	115	0.147630133333333	0	213	0.115773133333333	0.100269248484335	444		2768247	2768675	429	+	hypothetical protein	CYTOPLASMIQUE
SAOUHSC_02475	CDS	1	0	109	0.859410433333333	0.161029687340109	46	1	0	114	1	0	61	0.0873016	0.151210806782055	18	0.0839002333333333	0.145319466900217	55	0.164399066666667	0.27177910764414	11	0	0	<6		2297395	2297688	294	-	hypothetical protein	CYTOPLASMIQUE			L
SAOUHSC_02958	CDS	0.874152066666667	0.0602950882253549	109	0.495204666666667	0.298239278501681	61	0.896374266666667	0.0448043273130323	86	0.508070166666667	0.10257143304041	54	0	0	<6	0	0	<6	0.0881871333333333	0	324	0	0	69	phoB	2719684	2721108	1425	+	alkaline phosphatase III precursor, putative	SECRETED	3.1.3.1	ko:K01077	P
srn_3500_srd277	sRNA	1	0	109	0.997267766666667	0.00473236695146657	101	0.969945366666667	0.0520561519361865	54	1	0	153	0.2103825	0.182380876026655	422	0	0	<6	0.3319672	0.234736258251511	40	0	0	<6		1794850	1795093	244	-		#N/A
SAOUHSC_00627	CDS	1	0	109	1	0	1596	1	0	122	1	0	1601	0.1951691	0.134223029437239	259	0.857971	0.197930942217229	2943	0.525603866666667	0.16396681955934	201	0.526570066666667	0.230326888106281	1208	mnhC2	617740	618084	345	+	putative monovalent cation/H+ antiporter subunit C	MEMBRANE	1.6.5.3	ko:K00340,ko:K05560,ko:K05567	P
srn_2160_Sau6374	sRNA	0.7352941	0.30030261597124	110	0.200980366666667	0.425285708328166	63	0.7598039	0.263203809597031	135	0.0686274666666667	0.118866259061406	54	0.235294133333333	0.407541393656219	37	0	0	<6	0	0	22	0	0	58		917140	917207	68	-		#N/A
SAOUHSC_02816	CDS	0.9046841	0.102945515287068	110	0.685729866666667	0.127799642123599	92	0.901960766666667	0.0597913953094702	94	0.728758166666667	0.0525930787477148	91	0	0	70	0.165032666666667	0.189873209801523	255	0.198801766666667	0.161756474472028	344	0	0	157	dedA	2595326	2595937	612	+	hypothetical protein	MEMBRANE	3.1.3.1	ko:K01077	S
srn_3060_srd243	sRNA	0.920289866666667	0.0692446103899309	110	0.900362333333333	0.0907787519483129	115	0.989130433333333	0.0188266417229238	149	0.9021739	0.169439775506313	126	0.318840566666667	0.286415265261025	340	0.304347833333333	0.281141670336546	486	0.583333333333333	0.0807023797795325	414	0.150362333333333	0.260435200877941	108		1457434	1457617	184	+		#N/A
srn_3860_srd315	sRNA	1	0	110	1	0	118	1	0	116	1	0	121	0.382513666666667	0.432902770749199	193	0.535519133333333	0.503770609005977	98	0.866120233333333	0.284001872621018	161	0	0	<6		2072325	2072446	122	+		#N/A
SAOUHSC_02086	CDS	1	0	110	1	0	152	1	0	118	1	0	131	0.322580666666667	0.292307053186514	91	0	0	<6	0.164874566666667	0.285123697529371	23	0	0	<6		1964508	1964693	186	+	PV83 orf 4-like protein-related protein	CYTOPLASMIQUE
SAOUHSC_00139	CDS	0.966731233333333	0.029010516364645	110	0.8514212	0.14529388717363	187	0.983204133333333	0.0145778878378637	102	0.868540033333333	0.0997277630484778	202	0.0235788	0.040839679581505	81	0.1027132	0.109556155705328	424	0.2829457	0.15690642905987	149	0	0	16		144157	145188	1032	+	hypothetical protein	CYTOPLASMIQUE			I
SAOUHSC_02710	CDS	0.8694615	0.108896099962165	110	0.903544666666667	0.123655663077852	189	0.952965233333333	0.0492073950800419	98	0.975119266666667	0.0387515429675172	242	0.157805033333333	0.137579072230566	316	0.0981595	0.110472039221742	153	0.411042966666667	0.263176800097615	247	0.0511247333333333	0.0442753178283717	150	hlgB	2491675	2492652	978	+	leukocidin f subunit precursor	SECRETED	0	ko:K11032,ko:K11038	M
SAOUHSC_00560	CDS	1	0	110	0.755555533333333	0.241480355427959	1681	1	0	100	0.908641966666667	0.0749333024569405	1672	0	0	471	0	0	271	0.187654333333333	0.196418566043081	229	0.0395061666666667	0.0429267723795225	973		568932	569201	270	+	hypothetical protein	CYTOPLASMIQUE
SAOUHSC_A02331	CDS	0.495884766666667	0.206705656921535	111	0.4465021	0.176439604668037	78	0.627572	0.254986358740678	108	0.574074066666667	0.228395018918919	118	0.102880666666667	0.178194541783224	69	0	0	9	0.1255144	0.266256250129682	110	0	0	<6		2281666	2281827	162	+	hypothetical protein	MEMBRANE
SAOUHSC_02687	CDS	0.978585866666667	0.0218294219083633	111	0.853737366666667	0.182797372080865	94	0.986262633333333	0.0237938170288698	158	0.978585866666667	0.0265930998090357	117	0.0610101	0.105672592974858	39	0.154747466666667	0.143144946256629	154	0.2319192	0.266557831171858	147	0.0303030333333333	0.0524863933567866	23	fnt	2473376	2474200	825	-	formate/nitrite transporter, putative	MEMBRANE	0	ko:K06212,ko:K21993	P
SAOUHSC_00040	CDS	1	0	111	1	0	120	1	0	92	1	0	108	0.3447712	0.559389372439913	348	0.0882353	0.152828022621082	94	0.666666666666667	0.707106781186548	384	0.0751634	0.130186827669623	452		43976	44179	204	+	hypothetical protein	MEMBRANE
SAOUHSC_02713	CDS	0.8844086	0.163664830991756	111	0.757765833333333	0.22512688712318	197	0.9787933	0.0367310818608709	115	0.890979666666667	0.0799518801446429	199	0.0477897333333333	0.0827742462135013	387	0.0663082333333333	0.114849229093466	230	0.169354833333333	0.0956748708964115	478	0.0448028666666667	0.0388004206957004	1087	bioF	2493885	2495000	1116	-	hypothetical protein	CYTOPLASMIQUE	2.3.1.47	ko:K00652	E
IM26_05320	CDS	0.9006734	0.146580729743989	111	0.887205366666667	0.178490908745077	199	0.986532	0.0233272602763376	95	0.9915825	0.014579537672711	190	0	0	<6	0.230639733333333	0.2024196438712	49	0.345117833333333	0.214274780034994	31	0.126262633333333	0.218693296030773	15		43535	43732	198	-	membrane protein	#N/A
SAOUHSC_01075	CDS	1	0	112	0.9489303	0.0884553151273003	111	1	0	147	0.9958592	0.00717207598398118	95	0.0517598333333333	0.0896506611246305	42	0.0517598333333333	0.0896506611246305	91	0.338854366666667	0.332325550047307	60	0	0	<6	coaD	1039452	1039934	483	+	phosphopantetheine adenylyltransferase	CYTOPLASMIQUE	2.7.7.3	ko:K00954	F
SAOUHSC_00166	CDS	0.862533666666667	0.148209811500094	112	0.784965566666667	0.164096124547057	198	0.896975133333333	0.10997515579013	117	0.914645133333333	0.02853976356355	176	0	0	<6	0.0224618	0.0389049788294506	44	0.0889488	0	24	0	0	244		179025	180137	1113	+	hypothetical protein	CYTOPLASMIQUE			S
SAOUHSC_02381	CDS	0.973723733333333	0.0283402175020471	112	0.989489466666667	0.0282206355556237	542	0.919669666666667	0.0710917697644624	78	1	0	443	0.0330330333333333	0.0572148920614496	<6	0.343093066666667	0.345750655500887	306	0.183933933333333	0.082814295602903	31	0	0	<6	dps	2202996	2203439	444	-	hypothetical protein	CYTOPLASMIQUE	0	ko:K04047	P
SAOUHSC_00287	CDS	0.941986233333333	0.0200250345004281	112	0.966076733333333	0.0411131864686178	757	0.918879066666667	0.050212528728031	110	0.972468066666667	0.0238433536819662	693	0.147000966666667	0.127308707413135	107	0.2649951	0.157149457852485	116	0.1686332	0.0469318791488793	47	0.0368731666666667	0.0638661981026218	9	devA	301500	302177	678	+	ABC transporter, ATP-binding protein, putative	CYTOPLASMIQUE	3.6.3.25	ko:K02003,ko:K06020,ko:K09810,ko:K09814	V
SAOUHSC_00078	CDS	0.9042694	0.138253978163993	113	0.705913533333333	0.245482433823359	113	0.981172133333333	0.0165414420705491	85	0.766905333333333	0.120395661523592	90	0.0198886333333333	0.0344481234264413	435	0.0297003666666667	0.0298338338254294	128	0.119331733333333	0.0843802542805187	166	0.0395120666666667	0.0342207656846444	184	sbnD	83505	84761	1257	+	hypothetical protein	MEMBRANE			EGP
SAOUHSC_02181	CDS	0.6939414	0.105335481365541	113	0.672255766666667	0.184884922730627	129	0.838810633333333	0.0716865963838662	118	0.6469931	0.05720302701772	135	0.0670690666666667	0.0290417577707227	365	0.0599150333333333	0.0519052755924033	265	0.243684333333333	0.107180558886488	619	0.0328638333333333	0.0284786901493614	757		2042547	2044037	1491	-	phi PVL orfs 18-19-like protein	CYTOPLASMIQUE			S
SAOUHSC_01324	CDS	1	0	113	1	0	218	1	0	108	1	0	228	0.155555566666667	0.269430144866834	53	0.226455033333333	0.392231623363037	52	0.2222222	0.163869168112858	65	0.0793650666666667	0.137464327812758	491		1267836	1268150	315	-	hypothetical protein	CYTOPLASMIQUE
SAOUHSC_00632	CDS	0.893246166666667	0.0510474141729366	113	0.994916466666667	0.0428221205856661	1309	0.9912854	0.0150941299676398	101	1	0	1465	0.05374	0.0930804103987515	30	0.432098766666667	0.374907071991665	1219	0.271604933333333	0.184864511949171	64	0.3413217	0.10826226141537	1130	mnhG2	620306	620764	459	+	putative monovalent cation/H+ antiporter subunit G	MEMBRANE	0	ko:K05564,ko:K05571	P
SAOUHSC_01715	CDS	0.9951923	0.00832718066754891	114	0.9492521	0.0291267499232235	103	1	0	94	0.925213666666667	0.0858581331263575	70	0.1693376	0.184150809163468	139	0.130876066666667	0.174144449672831	158	0.5128205	0.290095082465181	219	0.1436966	0.138900195177545	472	udk	1620429	1621052	624	-	uridine kinase	CYTOPLASMIQUE	2.7.1.48	ko:K00876	F
SAOUHSC_00123	CDS	0.971722366666667	0.0251145702575882	114	0.863467566666667	0.124313255991078	193	0.991716633333333	0.0143472119243891	104	0.9771494	0.0206782988458916	196	0.0299914333333333	0.0519466863251481	46	0.127106566666667	0.11891552939992	276	0.0731219666666667	0.0399906361420396	16	0	0	<6	capJ	128497	129663	1167	+	capsular polysaccharide biosynthesis protein Cap5J, putative	MEMBRANE			M
SAOUHSC_02797	CDS	0.481574566666667	0.101014214112388	114	0.409268566666667	0.0633367595087036	241	0.5318258	0.0502721851183137	94	0.331937466666667	0.0506429450299184	219	0.0242881	0.0420682232193137	73	0.0667225	0.073120569053516	239	0.1474037	0.103637883202066	454	0.0117253	0.0203088153339874	269		2568432	2569625	1194	-	hypothetical protein	MEMBRANE			EGP
SAOUHSC_00150	CDS	0.968776366666667	0.0379183659189493	114	0.965963433333333	0.0526620995457201	401	1	0	136	1	0	378	0.183966233333333	0.0878731730375849	346	0.170464133333333	0.156623661090218	298	0.621659666666667	0.558524837418874	818	0.0416315	0.0721078731953037	148	argD	161057	162241	1185	-	ornithine aminotransferase	CYTOPLASMIQUE	2.6.1.11,2.6.1.13,2.6.1.17	ko:K00819,ko:K00821	E
srn_1650_srd139	sRNA	1	0	115	0.984555966666667	0.0267498504071207	46	1	0	102	1	0	54	0.0952381	0.164957228016325	114	0.1969112	0.170628417874427	109	0.1943372	0.204760658294129	13	0	0	<6		646975	647233	259	+		#N/A
SAOUHSC_00676	CDS	0.931082966666667	0.0685681049407327	115	0.8410689	0.160896388053067	96	1	0	104	0.687763733333333	0.179026763419142	57	0.2686357	0.257836043240486	362	0	0	<6	0.516877633333333	0.0760810834110887	302	0.101969033333333	0.0884651373833972	114		665592	666065	474	+	hypothetical protein	CYTOPLASMIQUE	0	ko:K09705	S
SAOUHSC_01692	CDS	1	0	115	0.9830247	0.0294020820737239	115	1	0	122	1	0	151	0.0570987666666667	0.0988979649161869	72	0	0	<6	0.243055566666667	0.152224392218921	144	0.0524691333333333	0.0908792047624391	163	comEB	1603639	1604070	432	-	hypothetical protein	CYTOPLASMIQUE	3.5.4.12	ko:K01493	F
SAOUHSC_01332	CDS	0.977623466666667	0.0387572926305919	115	0.880787033333333	0.190091039318822	194	1	0	116	0.9988426	0.00200467560468024	171	0.0856481666666667	0.085075355199043	207	0.101851866666667	0.110148459954978	134	0.2511574	0.0253707084662608	124	0.0555555333333333	0.0481264224488309	309		1273815	1274678	864	+	hypothetical protein	CYTOPLASMIQUE			S
SAOUHSC_00197	CDS	0.943894366666667	0.067379485084804	115	0.986523633333333	0.0766942282636923	517	0.996424666666667	0.00372048217618809	132	0.992299233333333	0.0133381191238995	476	0.0415291666666667	0.0359676793875186	48	0.1870187	0.113407074121988	866	0.0940594	0	65	0.1122112	0.0656497936992951	658	fadD	217907	219118	1212	-	hypothetical protein	CYTOPLASMIQUE	1.3.8.6	ko:K00252	I
SAOUHSC_01396	CDS	1	0	116	1	0	354	0.998873866666667	0.00195052014943023	127	1	0	362	0.1783033	0.0952248153247356	271	0.263138133333333	0.207287810351799	459	0.552927933333333	0.394960573750064	517	0.109985	0.0501768860352055	513	dapA	1339088	1339975	888	+	dihydrodipicolinate synthase	CYTOPLASMIQUE	4.3.3.7	ko:K01714	E
SAOUHSC_02652	CDS	0.896640833333333	0.0306563543855648	117	0.727205633333333	0.27721206302589	104	0.940199333333333	0.00996675000004183	114	0.775562933333333	0.11806533224979	100	0.0542635666666667	0.0469968896800983	39	0.0550018333333333	0.0952659698427688	416	0.311184966666667	0.115893457933591	258	0	0	<6	yhfP	2438502	2439404	903	+	hypothetical protein	CYTOPLASMIQUE	1.1.1.1	ko:K00001	C
SAOUHSC_01770	CDS	1	0	117	1	0	107	1	0	112	1	0	116	0.395424833333333	0.531796856374766	77	0.0882353	0.152828022621082	83	0.630718933333333	0.63085012316169	253	0.3627451	0.36774507571837	202		1670599	1670700	102	-	hypothetical protein	CYTOPLASMIQUE
srn_1370_srd121	sRNA	1	0	118	1	0	65	1	0	157	1	0	65	0	0	81	0	0	154	0	0	227	0	0	<6		517425	517455	31	-		#N/A
SAOUHSC_00910	CDS	1	0	118	0.9400749	0.0864944604080515	69	1	0	122	1	0	81	0.0923845333333333	0.160014705566874	26	0.215980033333333	0.191939196261012	52	0.440699133333333	0.344284210641412	86	0.2147316	0.19131698875782	109	yitW	879806	880072	267	+	hypothetical protein	CYTOPLASMIQUE	0	ko:K02612	S
SAOUHSC_00199	CDS	0.922053266666667	0.0524567784956657	118	1	0.0793947841478267	1092	0.978664966666667	0.0189302702628181	141	1	0	1214	0.0158428333333333	0.0274405922691791	<6	0.2065906	0.163678535525004	727	0.213561466666667	0.258107410161932	191	0.0188001666666667	0.0257597388927631	240	fadX	220761	222338	1578	-	hypothetical protein	CYTOPLASMIQUE	2.8.3.1	ko:K01026	I
srn_2640_Sau6554	sRNA	0.5610561	0.505273945421917	119	0.0198019666666667	0.389844293828587	84	0.7128713	0.354366927964969	182	0.161716166666667	0.280100617071943	74	0	0	36	0	0	81	0.1650165	0	167	0	0	69		1192168	1192268	101	-		#N/A
SAOUHSC_00191	CDS	0.708212566666667	0.105720923106939	119	0.752656966666667	0.156950549540463	211	0.762318866666667	0.0451839516820224	110	0.7768116	0.120629836779838	224	0.5130435	0.0759730148921972	1567	0.4173913	0.193161800705626	380	0.650241566666667	0.29104112062773	790	0.233816433333333	0.242446644841217	186		211198	211542	345	-	hypothetical protein	CYTOPLASMIQUE
SAOUHSC_00706	CDS	0.9986928	0.00226413681565402	119	0.9808279	0.0321348605627907	345	1	0	117	1	0	403	0.5416122	0.451162864061793	1140	0.3821351	0.329788520235666	1532	0.835294133333333	0.280994052505885	1339	0.215686266666667	0.0897973386290671	705	fruR	690242	691006	765	+	hypothetical protein	CYTOPLASMIQUE	0	ko:K03436	K
srn_4480_Teg126	sRNA	0.945054933333333	0.0503579788663458	119	1	0.0571005767081501	399	0.948717933333333	0.0495521972792664	91	0.948717933333333	0.0444115724919005	391	0.6080586	0.5265941945896	359	0.556776566666667	0.499889305623018	122	0.6007326	0.707106781186548	113	0.560439566666667	0.489103588331085	1519		2456679	2456769	91	-		#N/A
SAOUHSC_01949	CDS	0.944444433333333	0.0962250641099466	119	0.839883533333333	0.225435849052519	985	0.973071333333333	0.034268597009118	125	0.953663233333333	0.0382240868984902	1073	0.0181950666666667	0.0315147799137696	155	0.0181950666666667	0.0315147799137696	22	0.0732654333333333	0.00308779389208541	226	0.0720524	0.0624002698914836	401	epiP	1851533	1852906	1374	-	intracellular serine protease, putative	SECRETED	0	ko:K20486	O
SAOUHSC_00464	CDS	1	0	120	0.7904549	0.2209853852198	70	1	0	161	0.8370619	0.174418912959461	55	0	0	<6	0.109992533333333	0.0952579700513471	133	0.206189433333333	0.0616938645769983	113	0.0279642	0.0484354151930176	166	ksgA	465208	466101	894	+	dimethyladenosine transferase	CYTOPLASMIQUE	2.1.1.182	ko:K02528	J
srn_5080_Sau6518	sRNA	1	0	120	0.3115942	0.559474726644782	77	0.5942029	0.525949198217119	118	0	0	75	0	0	51	0	0	292	0	0	209	0	0	59		2789946	2789991	46	+		#N/A
SAOUHSC_01521	CDS	0.802546633333333	0.0739766897490239	120	0.6469562	0.236027232027373	107	0.864120033333333	0.0190861762949872	135	0.7967905	0.107947121378617	138	0.0842491	0.113642304645893	167	0.0640153333333333	0.0215523225069442	559	0.2541427	0.0788141218310526	204	0.0130821666666667	0.0226589773397506	247		1468675	1470585	1911	-	SLT orf 636-like protein	CYTOPLASMIQUE
SAOUHSC_T00028	tRNA	1	0	120	1	0	304	1	0	85	1	0	209	0.948051933333333	0.0595139541939816	240	0.926406933333333	0.0640634071705786	90	0.965367966666667	0.0734656368488357	564	0.636363633333333	0.552978409603488	646		1904765	1904841	77	-	tRNA-Ile	#N/A
SAOUHSC_00134	CDS	1	0	120	1	0	1072	1	0	92	1	0	1234	0	0	39	0	0	7	0	0	33	0	0	33		140422	140625	204	-	hypothetical protein	CYTOPLASMIQUE
SAOUHSC_00084	CDS	1	0	121	0.968954233333333	0.0537728452265949	47	1	0	97	1	0	79	0	0	<6	0	0	54	0.178921566666667	0.175043576575949	62	0	0	<6		91163	91570	408	+	hypothetical protein	MEMBRANE
SAOUHSC_00680	CDS	1	0	121	1	0	121	1	0	119	1	0	91	0.3611111	0.340791122250316	57	0.607638866666667	0.431296979861862	141	0.631944433333333	0.633449801242723	96	0	0	<6		668104	668199	96	+	hypothetical protein	CYTOPLASMIQUE
SAOUHSC_02085	CDS	1	0	121	1	0	168	1	0	138	1	0	155	0.3313492	0.291383070061594	228	0.4186508	0.408175966043421	49	0.664682533333333	0.0462986650263266	180	0.1468254	0.254309052641623	245		1964181	1964348	168	+	hypothetical protein	CYTOPLASMIQUE
SAOUHSC_00697	CDS	0.8564815	0.0581359389458879	122	0.804398133333333	0.136274601122182	80	0.8287037	0.0260609827128602	149	0.839120366666667	0.0461078275827796	80	0.140046266666667	0.130026855804689	302	0.240740733333333	0.416975181584724	86	0.4513889	0.505777782812195	224	0.0868055666666667	0.150351651846474	86		681973	682260	288	+	hypothetical protein	MEMBRANE
SAOUHSC_T00023	tRNA	1	0	122	1	0	129	1	0	97	1	0	137	0.564444433333333	0.31250482710346	124	0.977777766666667	0.038490037190984	294	1	0	382	0.4711111	0.502497468281811	305		1899205	1899279	75	-	tRNA-Gly	#N/A
SAOUHSC_00135	CDS	0.973359333333333	0.0461429882141733	122	0.961013633333333	0.0440649316102196	140	1	0	110	1	0	130	0.4353476	0.154800045626382	702	0.389863533333333	0.343345628780393	500	0.6660169	0.414891085484588	240	0.344379466666667	0.0627527329336608	1575	srpF	140804	141316	513	+	hypothetical protein	CYTOPLASMIQUE			S
SAOUHSC_00824	CDS	1	0	122	1	0	223	1	0	94	1	0	248	0.5210728	0.370737918922842	137	0.406130266666667	0.408059491028714	137	0.540229866666667	0.438893825171966	94	0.139208166666667	0.241115617495183	69		803399	803659	261	-	hypothetical protein	MEMBRANE
SAOUHSC_01728	CDS	0.7725181	0.0557381008452029	122	0.5815253	0.161330310127112	319	0.818211733333333	0.0768050304150928	147	0.651545	0.059510343239894	336	0.0493096666666667	0.0427034239854761	169	0.0502958666666667	0.0507961301244822	1543	0.1702827	0.071826421908689	350	0	0	203	luxA	1634413	1635426	1014	+	hypothetical protein	CYTOPLASMIQUE			C
srn_1630_Teg99	sRNA	0.959183666666667	0.0367913502999459	123	0.8639456	0.0648046232301626	54	0.9387755	0.0568139255518398	97	0.867346933333333	0.0269974542585654	43	0	0	<6	0.115646266666667	0.142978561715011	126	0.534013633333333	0.555583909605241	74	0.0170068	0.0294566416741624	96		638179	638276	98	+		#N/A
srn_2610_Sau24	sRNA	1	0	123	1	0	149	1	0	132	1	0	208	1	0	48	0.984496133333333	0.0134267423902201	16	1	0	71	1	0	90		1161479	1161521	43	+		#N/A
SAOUHSC_T00059	tRNA	1	0	123	1	0	197	1	0	94	1	0	152	0.6008772	0.509659690766721	63	0.530701733333333	0.483869526475778	52	0.8991228	0.213992856561335	49	0.491228066666667	0.500230787180491	106		492252	492327	76	+	tRNA-Val	#N/A
srn_1980_srd169	sRNA	0.991981666666667	0.0138881607253565	123	1	0.0138881607253565	239	0.991981666666667	0.0138881607253565	94	1	0	274	0.467353966666667	0.332517501635047	137	0.382588766666667	0.393921980093829	137	0.512027533333333	0.413086478268322	94	0.124856833333333	0.216258379005493	69		803399	803689	291	-		#N/A
srn_3260_Teg69	sRNA	1	0	124	0.837606833333333	0.211990586545849	64	1	0	149	1	0	69	0	0	<6	0.123321133333333	0.137171229276854	88	0.157509166666667	0.00259013213948632	40	0	0	<6		1642484	1642756	273	-		#N/A
SAOUHSC_A02450	CDS	1	0	124	1	0	72	1	0	147	1	0	115	0.0840456	0.145571249352611	32	0.235042733333333	0.407105956083196	48	0.648148133333333	0.66782303969366	183	0	0	<6		2370858	2371091	234	-	hypothetical protein	MEMBRANE
SAOUHSC_01903	CDS	1	0	124	0.850637533333333	0.121464393007787	116	1	0	87	0.949908966666667	0.0411048599448208	91	0.0673952666666667	0.11673202605632	16	0.162112933333333	0.28078783709736	77	0.368852466666667	0.123647025210658	90	0	0	<6	crcB1	1812693	1813058	366	+	hypothetical protein	MEMBRANE	0	ko:K06199	D
SAOUHSC_01879	CDS	0.9286899	0.0656892118563619	124	0.902985066666667	0.0417979238642702	146	0.957711433333333	0.0262080888834599	134	0.930348266666667	0.0621392833271622	138	0	0	<6	0.0621890666666667	0.107714623141955	77	0.252902166666667	0.404563578813324	72	0.123548933333333	0.10700374401998	273	rot	1794447	1794848	402	-	virulence factor regulator protein	CYTOPLASMIQUE	2.7.1.83	ko:K16328,ko:K20338	K
SAOUHSC_00810	CDS	1	0	124	1	0	1051	1	0	172	1	0	1143	0.0472541666666667	0.0818466175359943	25	0.1411239	0.139864244258245	255	0.147509566666667	0.051475181639359	92	0.0938697333333333	0.162587147426275	228		791533	792054	522	+	hypothetical protein	PSE
SAOUHSC_02088	CDS	1	0	125	0.943615266666667	0.0976612229045558	190	1	0	120	1	0	213	0.4543947	0.500002091071757	235	0	0	51	0.456053066666667	0.260327866876214	109	0.1575456	0.176482556712016	67		1965571	1965771	201	-	excisionase-related protein	CYTOPLASMIQUE
SAOUHSC_02875	CDS	0.894561233333333	0.0011558552389176	126	0.8071405	0.131771414803869	114	0.947947966666667	0.0515005082761649	129	0.8585252	0.039030499501928	104	0.0246913666666667	0.0427667015749793	61	0	0	148	0.0960961	0.0530861123082582	71	0.0493827333333333	0.0427784147041862	75	ldhA	2648165	2649163	999	-	D-lactate dehydrogenase	CYTOPLASMIQUE	1.1.1.28	ko:K03778	CH
SAOUHSC_02898	CDS	1	0	126	0.9607565	0.0221113028743974	124	1	0	168	0.984397166666667	0.0270249000753626	124	0.109692666666667	0.09604976857699	57	0.035461	0.0614202536872	396	0.508274233333333	0.360072844405136	257	0.201891233333333	0.106754261464184	582		2667540	2668244	705	+	hypothetical protein	CYTOPLASMIQUE			IQ
SAOUHSC_02387	CDS	0.979979966666667	0.0346757149025558	126	1	0.0346757149025558	532	1	0	267	1	0	606	0.0750750666666667	0.0650169149241436	443	0.0745745666666667	0.129166938419099	131	0.3113113	0.121036316263839	103	0.1126126	0.111869407623845	489		2208190	2208855	666	-	hypothetical protein	CYTOPLASMIQUE			GM
SAOUHSC_00483	CDS	1	0	127	0.9809287	0.0244152768586255	95	1	0	177	0.9883914	0.0179954788941556	101	0.165837466666667	0.179075690767489	129	0.0671641666666667	0.116331749114691	70	0.169154233333333	0	72	0.0621890666666667	0.107714623141955	98	yabR	480715	481116	402	+	hypothetical protein	CYTOPLASMIQUE	0	ko:K07570,ko:K07571	J
SAOUHSC_00702	CDS	1	0	127	0.9826635	0.0300276988254179	153	1	0	143	1	0	133	0.129235633333333	0.113138136318853	726	0.260835266666667	0.0745462176689291	1160	0.665090633333333	0.51152401535883	194	0.0583136333333333	0.0909577103352065	968		686794	687216	423	-	hypothetical protein	CYTOPLASMIQUE	0	ko:K06934	S
SAOUHSC_02287	CDS	0.898614166666667	0.0360515564665845	127	0.883783133333333	0.10377925314095	228	0.981522	0.0193850626981189	132	0.820812066666667	0.122278240586227	211	0.0367128666666667	0.0617032144330693	669	0	0	25	0.139800633333333	0.0386819936220976	205	0.0539752	0.0539752	315	leuC	2119308	2120678	1371	+	isopropylmalate isomerase large subunit	CYTOPLASMIQUE	4.2.1.33,4.2.1.35	ko:K01703	E
SAOUHSC_01762	CDS	0.8736842	0.156760060569394	127	0.5894737	0.151974802385703	276	0.981286533333333	0.0176604270124857	114	0.815204666666667	0.127978014504732	210	0.256140333333333	0.25270463932592	521	0.253801166666667	0.252639672389044	144	0.1614035	0.183599639338984	249	0	0	526		1662380	1662664	285	-	hypothetical protein	MEMBRANE
srn_3270_srd259	sRNA	0.706944466666667	0.259952345080715	127	0.820833366666667	0.248572293586574	363	0.920833333333333	0.0860998895018067	117	0.773611133333333	0.166475611883103	389	0.280555566666667	0.211531042288959	104	0.383333333333333	0.105161939275687	82	0.269444433333333	0.359445923532936	48	0.348611133333333	0.312648131631973	145		1661192	1661431	240	-		#N/A
srn_1150_srd100	sRNA	1	0	127	1	0	734	1	0	200	1	0	475	1	0	335	1	0	835	1	0	246	0.988095233333333	0.020619660718919	714		449206	449233	28	-		#N/A
SAOUHSC_02831	CDS	1	0	128	0.884727433333333	0.128316262510461	87	1	0	116	0.9579692	0.0364050921866708	91	0.0661673	0.114605125399652	20	0.137328333333333	0.120595621716061	136	0.295464033333333	0.0723879354036293	141	0.0133167	0.0230652009891525	110		2609299	2610099	801	-	hypothetical protein	CYTOPLASMIQUE	3.1.3.102,3.1.3.104	ko:K20861	S
SAOUHSC_02997	CDS	0.998669333333333	0.00230478227460498	129	0.570192933333333	0.289333964110928	44	1	0	117	0.6726547	0.258766105257798	40	0	0	<6	0.0612109	0.106020388777018	32	0.0984697333333333	0.104442924272447	34	0	0	<6		2770731	2771231	501	-	hypothetical protein	CYTOPLASMIQUE	0	ko:K07105	K
srn_3750_Sau6291	sRNA	0.774774766666667	0.301364500783692	129	0.135135133333333	0.242240162389834	75	0.945945933333333	0.093624389822382	142	0.5855856	0.503155397060819	70	0	0	127	0	0	<6	0.0405405333333333	0	57	0	0	<6		2005965	2006038	74	+		#N/A
SAOUHSC_02185	CDS	0.7948987	0.0349912344413569	129	0.824248766666667	0.0151659614364976	189	0.822152333333333	0.0684586438493586	139	0.776030766666667	0.0232584795944046	153	0.0786163666666667	0.0780975262406136	80	0.0251572333333333	0.0435736063111987	39	0.3197065	0.11192149772231	130	0.0782669333333333	0.0786186794810453	193		2049438	2050391	954	-	phi PVL orf 13-like protein	CYTOPLASMIQUE
SAOUHSC_00972	CDS	1	0	130	0.777777766666667	0.320750175209804	63	1	0	111	0.993055566666667	0.0120281113631083	47	0	0	<6	0.0787037	0.136318807143659	36	0	0	<6	0.0868055666666667	0.150351651846474	23		946912	947199	288	+	hypothetical protein	CYTOPLASMIQUE
SAOUHSC_01678	CDS	0.887005633333333	0.0395480500000105	130	0.826742	0.199454483971757	97	0.945386066666667	0.06350176328271	108	0.843691133333333	0.0701869428808759	100	0.1205273	0.208759407299096	132	0.504708066666667	0.454418995132513	49	0.391713733333333	0.155803201059863	143	0.244821066666667	0.212021263114937	341	rpsU	1587820	1587996	177	-	30S ribosomal protein S21	CYTOPLASMIQUE	0	ko:K02970	J
SAOUHSC_00266	CDS	0.998518533333333	0.00256597553638638	130	0.875555566666667	0.202298650279465	118	1	0	185	1	0	144	0.1274074	0.220676090060251	87	0.0918518666666667	0.159092099836709	185	0.346172833333333	0.114184663686175	104	0	0	<6	esaE	286569	287243	675	+	hypothetical protein	CYTOPLASMIQUE			S
SAOUHSC_01436	CDS	1	0	130	0.942922366666667	0.0988613609091203	119	1	0	187	0.977168966666667	0.0254235795151535	89	0.1126332	0.0976500306662523	165	0.1712329	0.1712329	161	0.398021333333333	0.284134243010456	68	0.169710833333333	0.00348749285638456	238		1372069	1372506	438	-	hypothetical protein	CYTOPLASMIQUE			S
SAOUHSC_00289	CDS	0.6028369	0.253837265915645	131	0	0.450415078236079	93	0.520094533333333	0.452420730661907	164	0	0	81	0	0	205	0	0	683	0.0520094666666667	0	205	0	0	228		302336	302476	141	-	hypothetical protein	CYTOPLASMIQUE
SAOUHSC_00490	CDS	1	0	131	1	0	116	1	0	189	1	0	101	0.1420765	0.24608371656156	46	0.0673952666666667	0.11673202605632	<6	0.477231333333333	0.314913681956691	103	0	0	33	folB	488703	489068	366	+	dihydroneopterin aldolase	CYTOPLASMIQUE	1.13.11.81,2.5.1.15,2.7.6.3,4.1.2.25,5.1.99.8	ko:K00796,ko:K00950,ko:K01633,ko:K13940	H
SAOUHSC_01322	CDS	0.942440766666667	0.0670270324794656	131	0.879052833333333	0.11566298671083	229	0.983606566666667	0.0247052273100924	145	0.989435333333333	0.018298539431696	244	0.308925333333333	0.125570587687019	685	0.225865233333333	0.12977580234105	321	0.453187633333333	0.291343479487365	488	0.124225866666667	0.0426276198460966	688	thrB	1265768	1266682	915	+	homoserine kinase	CYTOPLASMIQUE	2.7.1.39	ko:K00872	F
SAOUHSC_00152	CDS	0.973226233333333	0.0463735241766607	131	0.844042833333333	0.139569084296857	348	0.9076305	0.0800950813426767	133	0.930388233333333	0.0388507805031422	352	0.334672	0.0703193385227703	398	0.243641233333333	0.301140118864032	489	0.3467202	0.293917843145631	152	0.152610433333333	0.146586350000003	678	entB	164125	164622	498	-	hypothetical protein	CYTOPLASMIQUE			Q
srn_1410_Teg77	sRNA	1	0	132	1	0	74	1	0	214	1	0	87	0.326621933333333	0.565725783399708	51	0.208053666666667	0.288121960837634	84	0.666666666666667	0.707106781186548	142	0	0	<6		520096	520244	149	+		#N/A
SAOUHSC_00834	CDS	0.916926266666667	0.0561900605545441	132	0.897196233333333	0.123095698018614	126	0.9231568	0.133096326616177	108	0.786085166666667	0.211868539321164	97	0.236760133333333	0.206948342227652	58	0.211838	0.201820090797249	121	0.4080997	0.127763800890726	196	0.2066459	0.207167051829991	344	ydbP	809038	809358	321	-	thioredoxin, putative	CYTOPLASMIQUE	2.7.1.180,5.3.4.1	ko:K01829,ko:K03671,ko:K03734,ko:K06196	CO
srn_4170_Sau23	sRNA	0.524691366666667	0.472252458315468	132	0.512345666666667	0.561999651450473	166	0.845679	0.267291812674837	125	1	0	150	0	0	278	0	0	68	0	0	159	0	0	24		2262900	2262953	54	-		#N/A
SAOUHSC_00430	CDS	0.957476	0.0522298506698995	132	0.960905333333333	0.0522298657714466	193	0.9855967	0.0249472473966568	127	0.958847733333333	0.0319427447643958	140	0.522633733333333	0.128366027159265	727	0.194101533333333	0.130156570066875	236	0.6707819	0.461219802549115	250	0.0816186666666667	0.141367677512695	393		429601	430086	486	+	hypothetical protein	CYTOPLASMIQUE	2.3.1.128	ko:K03789	K
SAOUHSC_02153	CDS	1	0	132	0.9402839	0.0830841678380023	261	1	0	153	0.997063133333333	0.00508680228172212	223	0.1257954	0.133460164663918	237	0.0494371	0.0549893231192201	39	0.320117466666667	0.226357255026485	96	0	0	<6		2024757	2025437	681	-	hypothetical protein	MEMBRANE			S
SAOUHSC_00125	CDS	1	0	132	0.9198452	0.130693741205971	271	0.9988944	0.00191495537284816	175	1	0	263	0.0417357666666667	0.0361466114060963	49	0.265616333333333	0.123078704660893	432	0.156163633333333	0.130750266381067	46	0.0724157	0.0476788808748695	472	capL	130862	132067	1206	+	cap5L protein/glycosyltransferase, putative	CYTOPLASMIQUE			M
SAOUHSC_00278	CDS	1	0	133	0.9591002	0.0708405316194056	55	1	0	150	1	0	80	0	0	<6	0.0347648333333333	0.0602144576499974	57	0.0777096	0.108451936879062	14	0.0511247333333333	0.0885506356567435	162	essG	294095	294583	489	+	hypothetical protein	CYTOPLASMIQUE			S
SAOUHSC_00354	CDS	0.540849666666667	0.136640774757806	133	0.451525066666667	0.169197226036037	95	0.624727666666667	0.179845036890272	95	0.492374733333333	0.0462545930407277	84	0.0784313666666667	0.133026976725788	209	0.0816993333333333	0.0707536981389194	51	0.1721133	0.158290237030652	86	0	0	<6	selX	363894	364505	612	+	hypothetical protein	SECRETED			S
SAOUHSC_03026	CDS	1	0	133	0.919704866666667	0.13907525053385	122	0.961805566666667	0.0661546990996357	121	1	0	146	0.2122396	0.278314058752841	232	0.2582465	0.201517491332117	540	0.546875	0.0837847996600815	737	0.1297743	0.0567614794154451	798		2799338	2800105	768	-	hypothetical protein	MEMBRANE
SAOUHSC_01876	CDS	0.9830795	0.0271387941738391	133	0.8716864	0.0719385337784278	161	1	0	156	0.869430333333333	0.134691451662989	117	0.0485053666666667	0.0430253905928038	133	0.1260575	0.000846	655	0.4345742	0.342785285686653	316	0.0778341666666667	0.0438954691081361	860	yttB	1791523	1792704	1182	-	hypothetical protein	MEMBRANE			EGP
srn_3340_Teg72	sRNA	1	0	133	0.977477466666667	0.0351091317496365	172	0.993243233333333	0.0117030631615545	116	0.990991	0.015604045725388	141	0	0	<6	0.1509009	0.26136802570787	63	0.119369366666667	0.25322066590783	6	0.337837866666667	0.292576174893673	589		1698381	1698528	148	-		#N/A
SAOUHSC_02311	CDS	0.737250933333333	0.24759874460686	133	0.6695373	0.288472033301191	183	0.814758566666667	0.180146788097216	147	0.676122933333333	0.0915987025594426	166	0.0444106666666667	0.0485539029473773	221	0.0364741666666667	0.0357385424512994	199	0.124113466666667	0.0372538500561352	235	0.0126646333333333	0.0219357883925637	176	kdpB	2140452	2142425	1974	-	potassium-transporting ATPase subunit B	MEMBRANE	3.6.3.12	ko:K01547	P
SAOUHSC_00176	CDS	0.926100633333333	0.127997457713829	134	0.872379433333333	0.137819524169847	129	0.9937107	0.0055031357142996	149	0.85587	0.0529965971485906	105	0.0196541	0.0340418997770395	54	0.0393082	0.0340418997770395	267	0.1360063	0.0828293569773423	51	0.0382599666666667	0.033171389351719	84		192601	193872	1272	+	extracellular solute-binding protein, putative	PSE	0	ko:K15770	G
SAOUHSC_02802	CDS	0.721859133333333	0.141822010086739	134	0.654563066666667	0.215424773392268	209	0.747518733333333	0.128661449213443	129	0.712055233333333	0.0984826771838248	195	0.0249334333333333	0.0237144367199251	37	0.0312273	0.0279097669261139	31	0.122609533333333	0.0382566688932139	109	0	0	<6	fnbB	2577879	2580632	2754	-	fibronectin binding protein B, putative	PSE	0	ko:K13733	M
SAOUHSC_02941	CDS	0.851024233333333	0.208566078571429	134	0.8907511	0.146798938162509	2194	0.830540033333333	0.0103682369148922	137	0.903786466666667	0.020085246783232	2754	0.0558659333333333	0.0967626349455891	34	0.3923029	0.377201072177068	623	0.165735566666667	0.0553044477021966	34	0.132216033333333	0.100213202426543	447	nrdG	2705480	2706016	537	-	hypothetical protein	CYTOPLASMIQUE	1.97.1.4	ko:K04068	O
SAOUHSC_00999	CDS	0.953405	0.00620801650448837	135	0.925925933333333	0.0340658673097183	114	0.968936666666667	0.0304835153803385	145	0.968936666666667	0.0304835153803385	149	0.471923533333333	0.232072529019902	654	0.780167233333333	0.0593656471496213	605	0.7873357	0.329476263272516	432	0.559139766666667	0.341970016169917	1395	qoxD	972596	972874	279	-	quinol oxidase, subunit IV, putative	MEMBRANE	1.10.3.12	ko:K02829	C
SAOUHSC_02055	CDS	1	0	135	1	0	249	1	0	145	1	0	330	0.416225733333333	0.490962304770482	206	0.4462081	0.414807155506664	58	0.495590833333333	0.0598609023788066	138	0.0440917	0.0763690645920847	58		1951617	1951805	189	-	hypothetical protein	CYTOPLASMIQUE			S
srn_3510_Teg74	sRNA	1	0	135	1	0	345	1	0	130	1	0	262	0.427464033333333	0.393324255504696	315	0.282392033333333	0.302325578021978	128	0.7430786	0.483933557285068	297	0.182724266666667	0.161360610137367	518		1801961	1802261	301	-		#N/A
SAOUHSC_02073	CDS	1	0	135	1	0	394	1	0	203	1	0	437	0.166977033333333	0.289212705430455	204	0.0465549333333333	0.0806355098763153	27	0.174425833333333	0.0711057386773037	14	0	0	<6		1959447	1959983	537	-	hypothetical protein	CYTOPLASMIQUE			S
srn_1300_srd115	sRNA	1	0	135	1	0	743	1	0	199	1	0	509	1	0	408	1	0	855	1	0	290	1	0	668		493482	493512	31	-		#N/A
SAOUHSC_01921	CDS	1	0	137	0.947826066666667	0.0485309089275415	40	1	0	135	0.997101433333333	0.00502046473579221	36	0	0	<6	0	0	<6	0	0	<6	0	0	<6		1829136	1829480	345	+	hypothetical protein	CYTOPLASMIQUE			S
SAOUHSC_00231	CDS	0.797570866666667	0.110529499857745	138	0.558254633333333	0.299511041271175	49	0.724696366666667	0.0444934835453837	148	0.622132266666667	0.0565514541206796	44	0.0341880333333333	0.0592154107441917	175	0.0332883333333333	0.057657084632622	<6	0	0	<6	0.0670265333333333	0.0580506027794142	114	lytT	253269	254009	741	+	two-component response regulator	CYTOPLASMIQUE	0	ko:K07705	K
SAOUHSC_02516	CDS	0.787390433333333	0.0633260714481274	138	0.6448968	0.108690229901372	114	0.8266893	0.0450518539404318	141	0.707661833333333	0.052080579043088	120	0.0638959333333333	0.064037768112992	234	0.1311846	0.113865364825438	177	0.4271982	0.216510227413037	544	0.0924512	0.0499488811886713	1089	pbuG	2319077	2320255	1179	-	hypothetical protein	MEMBRANE	0	ko:K06901	S
SAOUHSC_01542	CDS	0.9744152	0.0443141735014882	138	0.804337233333333	0.189812807076244	141	0.9736842	0.0112535045212592	142	0.971003866666667	0.0219946823885532	153	0.0180312	0.0312309545214359	14	0.0548245666666667	0.0548245500000076	201	0.0911306	0	24	0	0	<6		1489041	1490408	1368	-	SNF2 family protein	CYTOPLASMIQUE			S
SAOUHSC_00177	CDS	0.982138133333333	0.0154688302923438	138	0.8775939	0.151641179215685	202	1	0	218	0.940110333333333	0.0445703198151341	226	0.0394011333333333	0.0341223824045645	51	0.137115833333333	0.122463291865536	204	0.282899933333333	0.208398722683334	235	0.0399264666666667	0.0345773344166859	96	malC	193875	195143	1269	+	maltose ABC transporter, permease protein, putative	MEMBRANE	0	ko:K02025,ko:K02026,ko:K15771	P
SAOUHSC_00126	CDS	1	0	138	1	0	292	1	0	154	1	0	314	0.0902031	0.156236352200216	48	0.145758666666667	0.152754345743692	145	0.470131433333333	0.167272543761387	103	0.1553166	0.164663396045023	516	capM	132078	132635	558	+	capsular polysaccharide biosynthesis protein Cap8M	PSE	0	ko:K13012	M
SAOUHSC_01274	CDS	0.9330878	0.11589533004621	139	0.579496633333333	0.237640482650585	60	0.939226533333333	0.0139039274172204	120	0.527931266666667	0.066332451954781	77	0.0092081	0.015948897041175	<6	0.0613873666666667	0.106326038009527	26	0.141804766666667	0.0963644414294246	105	0	0	<6	glpP	1231327	1231869	543	+	glycerol uptake operon antiterminator regulatory protein	CYTOPLASMIQUE	0	ko:K02443	K
srn_0560_Sau6009	sRNA	1	0	139	1	0	61	1	0	117	1	0	53	0.711442766666667	0.28371299458337	348	0.134328366666667	0.232663555964408	18	0.990049766666667	0.0211076323931653	136	0.3233831	0.560115959509127	106		224507	224573	67	-		#N/A
SAOUHSC_01768	CDS	0.910279266666667	0.130043375963612	139	0.855615	0.13819308621072	173	0.9679144	0.0480623077058312	129	0.970291133333333	0.0346257976568531	143	0.0796197333333333	0.137905423418419	204	0.0855615	0.148196865171804	207	0.3814617	0.293682518008853	564	0	0	<6	tag	1668709	1669269	561	+	hypothetical protein	CYTOPLASMIQUE	3.2.2.20	ko:K01246	L
SAOUHSC_02286	CDS	0.909264533333333	0.0703871221495334	139	0.825533266666667	0.168113820817396	228	0.945558733333333	0.0445843112083537	133	0.869468333333333	0.150417943067785	264	0.0706781333333333	0.071160507672819	221	0.0238777333333333	0.0413574473029143	<6	0.127666366666667	0.0736147656689879	323	0.0955109666666667	0.0413575050379412	1365	leuB	2118248	2119294	1047	+	3-isopropylmalate dehydrogenase	CYTOPLASMIQUE	1.1.1.85	ko:K00052	CE
SAOUHSC_T00013	tRNA	1	0	139	1	0	515	1	0	110	1	0	320	0.706140366666667	0.122257534176726	98	0.666666666666667	0.577350269189626	98	0.833333333333333	0.24190490679918	110	0.649122833333333	0.289872135023312	24		1899873	1899948	76	-	tRNA-Asp	#N/A
SAOUHSC_00629	CDS	1	0	139	1	0	1698	1	0	141	1	0	1864	0.0338164333333333	0.0585717806640991	64	0.668046933333333	0.452049594059925	2605	0.349206333333333	0.326469574528232	128	0.535541733333333	0.0486579211494216	1262	mnhE2	619571	620053	483	+	putative monovalent cation/H+ antiporter subunit E	MEMBRANE	0	ko:K05569	P
SAOUHSC_00835	CDS	1	0	140	0.9187675	0.140698817225839	67	1	0	167	0.990662933333333	0.0161722738603245	62	0.185807666666667	0.196883786852151	138	0.185807666666667	0.321828319102489	129	0.4080299	0.382273451749981	96	0	0	<6	arsC	809502	809858	357	+	hypothetical protein	CYTOPLASMIQUE	1.20.4.1	ko:K00537	P
SAOUHSC_00052	CDS	0.998702966666667	0.00224652763244377	140	0.966277566666667	0.0573187321547095	202	1	0	142	0.9766537	0.0404369777687453	192	0.0302637333333333	0.0524183237600491	10	0.161262433333333	0.055413616956605	190	0.0769563666666667	0.067867613883538	30	0	0	<6		55462	56232	771	+	hypothetical protein	PSE			M
SAOUHSC_00951	CDS	0.698039233333333	0.167563881039869	140	0.558823533333333	0.210237167823842	206	0.828758166666667	0.0605731325382247	143	0.654248366666667	0.115824690053949	252	0.1006536	0.0872567438154782	119	0.147058833333333	0.147058850000003	56	0.192156866666667	0.239861721754942	38	0.048366	0.0837723693588763	45	yjcG	925085	925594	510	+	hypothetical protein	CYTOPLASMIQUE			J
srn_1710_srd145	sRNA	0.572649566666667	0.515590805397617	142	0	0.577350269189626	70	0.264957266666667	0.458919447701242	129	0	0	45	0	0	11	0	0	62	0	0	274	0	0	83		680973	681011	39	-		#N/A
SAOUHSC_00874	CDS	0.8796296	0.163638467568387	142	0.881687233333333	0.185733067127971	148	0.915637833333333	0.083352400165942	116	0.8919753	0.096274570060167	130	0.1399177	0.121799577806699	270	0.194444433333333	0.180996875775642	79	0.2973251	0.316452134180519	56	0.0761317	0.131863972466591	10	yuzD	838975	839298	324	+	hypothetical protein	CYTOPLASMIQUE			S
SAOUHSC_02961	CDS	1	0	142	1	0	151	1	0	135	1	0	153	0.3369883	0.292821321466744	364	0.0555555666666667	0.0962250641099466	66	0.638888866666667	0.241904977509858	679	0.159356733333333	0.151527542901689	404	petP	2721391	2721846	456	-	hypothetical protein	CYTOPLASMIQUE			K
SAOUHSC_02531	CDS	0.754400433333334	0.0247708291396016	142	0.727172733333333	0.123368425331782	152	0.7967547	0.0672648662372861	120	0.704620466666667	0.0561783543853265	161	0.0951595333333333	0.0847562492808839	168	0.0629813	0.063119249299956	419	0.317381766666667	0.193112488287643	399	0.106710666666667	0.0569506338867561	582		2333690	2334901	1212	+	hypothetical protein	MEMBRANE			EGP
SAOUHSC_00917	CDS	1	0	143	0.8494832	0.185736699289756	59	1	0	148	0.971576233333333	0.0374955157599323	50	0	0	<6	0	0	<6	0.0813953333333333	0.0685180814115515	22	0	0	<6		889148	889663	516	+	hypothetical protein	CYTOPLASMIQUE	0	ko:K06910	S
SAOUHSC_01739	CDS	0.9847793	0.0263630257267636	143	0.607305933333333	0.279631432867879	62	1	0	158	0.622907166666667	0.177574123793821	47	0.0372907	0.0645893870498087	45	0.0886605666666667	0.0809644287186869	76	0.138508366666667	0.0597327746300555	26	0.0536529666666667	0.0467479291456139	55	lytH	1642813	1643688	876	-	hypothetical protein	PSE	3.5.1.28	ko:K01448	M
SAOUHSC_00157	CDS	0.990338166666667	0.0167347862275959	143	1	0.0167347862275959	1117	1	0	240	1	0	881	0.0274990666666667	0.0476297806273904	<6	0.124489033333333	0.0418370055393945	431	0.081754	0	7	0.0557413666666667	0.0482863112996151	160	murQ	170349	171245	897	+	N-acetylmuramic acid-6-phosphate etherase	CYTOPLASMIQUE	4.2.1.126	ko:K07106	G
SAOUHSC_02103	CDS	0.9165822	0.0911534699816194	144	0.681188766666667	0.221700112979365	71	0.994934133333333	0.00877433845103628	131	0.705842633333333	0.151482935881285	73	0.0756501	0.0754818165688267	184	0.0314083	0.0544007713793656	48	0.0506585333333333	0.0537314886674471	266	0	0	<6		1977226	1978212	987	+	hypothetical protein	PSE			S
SAOUHSC_00269	CDS	1	0	144	0.950541966666667	0.0668881648816141	92	1	0	219	0.995257466666667	0.00821430868992232	105	0	0	26	0	0	<6	0.436314366666667	0.323372022562566	105	0.050813	0.0880106976849974	105	essG	289425	289916	492	+	hypothetical protein	CYTOPLASMIQUE			S
srn_3740_Sau6492	sRNA	0.732824433333333	0.205823992462501	144	0.371501266666667	0.0816235009146265	114	0.368956766666667	0.303844896282994	130	0.236641233333333	0.409874639299095	111	0.0763358666666667	0.13221759950647	301	0	0	25	0.0356234	0	215	0	0	53		2000596	2000726	131	+		#N/A
SAOUHSC_01155	CDS	0.982817866666667	0.0297603279157561	144	0.827033233333333	0.0579456535519562	193	1	0	167	0.964490266666667	0.0330206999820315	202	0.2886598	0.266649841504322	318	0.2428408	0.26941086681218	105	0.616265766666667	0.143365334200147	569	0.0240549666666667	0.0178561736554429	348	yggT	1105089	1105379	291	+	hypothetical protein	MEMBRANE	0	ko:K02221	S
SAOUHSC_02266	CDS	1	0	144	1	0	372	1	0	115	1	0	374	0	0	16	0.182098766666667	0.315404315862297	14	0	0	62	0	0	<6		2096704	2096811	108	+	hypothetical protein	CYTOPLASMIQUE
SAOUHSC_00936	CDS	0.986153333333333	0.0239831301821371	145	0.624788966666667	0.238236013375581	46	1	0	120	0.6957109	0.049865453897864	56	0.0249915666666667	0.0432866632274114	9	0	0	25	0.0763255666666667	0.0537314886674471	110	0	0	<6	coiA	908438	909424	987	+	hypothetical protein	CYTOPLASMIQUE	0	ko:K06198	S
SAOUHSC_02329	CDS	1	0	145	0.768939433333333	0.370320603297021	49	1	0	224	0.9145623	0.0799486059482591	68	0.0930134333333333	0.0311930944044244	265	0.0593434333333333	0.0520440964907965	52	0.158249166666667	0.0232131135448264	65	0.0172559	0.0298880955303278	71	thiM	2159949	2160740	792	-	hydroxyethylthiazole kinase	CYTOPLASMIQUE	2.7.1.50	ko:K00878	H
SAOUHSC_01270	CDS	1	0	145	0.949908933333333	0.0867602724719865	117	1	0	144	1	0	95	0.204918033333333	0.204918050000002	505	0.0810564666666667	0.14039391854868	17	0.4362477	0.297525784785958	57	0.112021833333333	0.103789161404664	10	ymcA	1225495	1225860	366	+	hypothetical protein	CYTOPLASMIQUE	3.6.3.21	ko:K02028	S
srn_4860_srd391	sRNA	0.356140366666667	0.310318114695877	145	0.1666667	0.227901455474078	164	0.543859666666667	0.471113898926548	161	0	0	147	0	0	453	0	0	123	0.128070166666667	0	181	0	0	200		2649610	2649799	190	+		#N/A
SAOUHSC_01034	CDS	0.9969834	0.00522490446611227	147	0.932629466666667	0.116689186666345	297	0.9708396	0.0216656283257606	123	0.982905966666667	0.0222356483661559	251	0.159879333333333	0.139123410684267	143	0.207642066666667	0.267722866972572	192	0.341880333333333	0.284762436674862	142	0.074912	0.1297513900966	27	ktrA	1003287	1003949	663	+	hypothetical protein	CYTOPLASMIQUE	0	ko:K03499	P
srn_0410_srd25	sRNA	0.568254	0.200075571361123	147	0.825396833333333	0.323876932785423	401	0.3830688	0.343449436880147	155	0.598941833333333	0.0898100074423966	447	0	0	257	0	0	878	0.133333333333333	0.0493851861262058	281	0	0	2164		155766	156080	315	-		#N/A
SAOUHSC_01977	CDS	1	0	148	0.9294686	0.09538831036481	156	1	0	191	0.889855066666667	0.138039221023024	149	0.114009666666667	0.197470535220659	28	0.1478261	0.256042315884758	138	0.491787433333333	0.506247443136259	159	0.118840566666667	0.205837899466943	72	yheA	1882164	1882508	345	-	hypothetical protein	CYTOPLASMIQUE			S
SAOUHSC_T00025	tRNA	0.9864865	0.023406068588082	148	0.959459466666667	0.0619266912082612	296	0.963963966666667	0.062416240636579	155	1	0	346	0.540540533333333	0.504906530487429	27	0.9099099	0.0312080914507761	291	0.918918933333333	0	163	0.8783784	0	327		2128072	2128145	74	-	tRNA-Gly	#N/A
SAOUHSC_00195	CDS	0.876511933333333	0.0266369403450046	148	0.864135033333333	0.0244726	363	0.919549933333333	0.0769013538899241	154	0.857665266666667	0.0238884869308069	327	0.1398031	0.0852626629890833	268	0.262447266666667	0.22766206857455	489	0.427004233333333	0.389654656596075	373	0.165682133333333	0.0788762673284134	497	fadA	214246	215430	1185	-	acetyl-CoA acetyltransferase, putative	PSE	2.3.1.16	ko:K00632	I
SAOUHSC_02559	CDS	1	0	149	0.930251433333333	0.0969274107124158	65	1	0	212	1	0	100	0.270073033333333	0.151712466430954	254	0.479318733333333	0.140425333468336	914	0.665855633333333	0.705386319677243	637	0.187347966666667	0.162617079374872	484	ureB	2352578	2352988	411	+	urease subunit beta	CYTOPLASMIQUE	3.5.1.5	ko:K01429,ko:K14048	E
SAOUHSC_02764	CDS	1	0	150	0.7385621	0.26461885413357	70	1	0	147	0.786356233333333	0.235058923888465	73	0	0	6	0.0608660333333333	0.0527150924580744	588	0.0232843	0	95	0	0	<6	opp-1D	2540231	2541046	816	-	peptide ABC transporter, ATP-binding protein, putative	CYTOPLASMIQUE	3.6.3.24	ko:K02031,ko:K02032,ko:K15583,ko:K15587	EP
SAOUHSC_01201	CDS	1	0	150	0.967236466666667	0.0567481043688098	126	1	0	198	1	0	143	0.3048433	0.297011076065809	36	0.329059833333333	0.33565378375675	87	0.468660966666667	0.504644573484666	73	0.280626766666667	0.319409292485118	230	acpP	1151545	1151778	234	+	acyl carrier protein	CYTOPLASMIQUE	0	ko:K02078	IQ
SAOUHSC_02584	CDS	0.995405166666667	0.00795848478564438	150	1	0.00795848478564438	543	1	0	195	1	0	601	0.119047633333333	0.206196549454164	600	0.107769433333333	0.0713736057300129	167	0.190476166666667	0.124053753031196	559	0.0618212333333333	0.053553422421572	288	suhB	2376428	2377225	798	-	hypothetical protein	CYTOPLASMIQUE	3.1.3.25	ko:K01092	G
SAOUHSC_02551	CDS	0.8677043	0.0112325226921649	151	0.724167766666667	0.21580429962819	68	0.869865933333333	0.0267177116483305	158	0.744055366666667	0.0468424995855615	81	0	0	<6	0.162127133333333	0.148172484866028	181	0.171638566666667	0.136652274551597	69	0	0	<6		2345736	2346506	771	-	hypothetical protein	CYTOPLASMIQUE			K
SAOUHSC_00053	CDS	0.9701686	0.0292045083704554	151	0.889321233333333	0.151480960011559	135	1	0	120	0.950713366666667	0.0421680133027788	165	0	0	<6	0.0311284	0.053915970358327	9	0.0324254333333333	0	7	0	0	<6		56284	57054	771	+	hypothetical protein	PSE			M
SAOUHSC_01547	CDS	0.829663	0.121653879366135	151	0.639639666666667	0.20548719795263	174	0.9177511	0.0670864104996682	156	0.759259233333333	0.130242716568041	150	0.0347013666666667	0.0335944989976534	141	0.0125125	0.0216722857297056	111	0.157323966666667	0.0796291331070482	85	0.0123456666666667	0.0213833219199762	23		1491472	1493469	1998	-	hypothetical protein	CYTOPLASMIQUE			S
SAOUHSC_00763	CDS	0.658878466666667	0.270153829240681	152	0.221183766666667	0.124233587105916	46	0.704049866666667	0.0711924678254893	117	0.295950166666667	0.224898625079353	61	0.0389408	0.0674474440873781	185	0	0	<6	0.0913811	0.00330423927780661	114	0	0	200	yvyE	745612	746253	642	-	hypothetical protein	CYTOPLASMIQUE	3.4.13.9	ko:K01271	S
SAOUHSC_00170	CDS	0.917980466666667	0.0798067809236993	152	0.490991	0.398715946759244	61	0.973911433333333	0.0354431500595437	123	0.753941433333333	0.0894171924052826	80	0.0138889	0.0240562804612434	57	0	0	<6	0.0947823	0.0597218851856252	47	0.0140765666666667	0.0243813286627971	63	rlp	184615	186390	1776	+	RGD-containing lipoprotein	PSE	0	ko:K02035,ko:K15580	E
SAOUHSC_00652	CDS	1	0	152	0.967000866666667	0.0477507355087856	188	1	0	188	0.9849624	0.0260458872238977	197	0.170008366666667	0.218190296327548	328	0.283625733333333	0.191763424068964	642	0.524227266666667	0.449252090988211	294	0.0939849666666667	0.0939849500000044	452	fhuC	641201	641998	798	+	iron compound ABC transporter, ATP-binding protein	CYTOPLASMIQUE	3.6.3.34	ko:K02013	HP
SAOUHSC_02331	CDS	1	0	153	0.763285033333333	0.22173598968443	41	1	0	187	0.730434766666667	0.0878337485417953	39	0.0729468666666667	0.126347679319619	28	0.0898550666666667	0.0820730243335369	92	0.2173913	0.260297249152589	71	0.042029	0.0572601431989128	301	tenA	2161547	2162236	690	-	hypothetical protein	CYTOPLASMIQUE	3.5.99.2	ko:K03707	F
SAOUHSC_03031	CDS	0.883388333333333	0.105908095877149	153	0.770810433333333	0.0781800825727585	115	0.945361166666667	0.0567632944423007	139	0.753208633333333	0.110791163711116	100	0.0605060666666667	0.0908839894170768	28	0.1859186	0.165174118956815	295	0.2948295	0.133020149859354	176	0.0275027666666667	0.0476361892153784	19	rarD	2803133	2804041	909	-	hypothetical protein	MEMBRANE	0	ko:K05786	S
SAOUHSC_02258	CDS	1	0	153	1	0	433	1	0	238	1	0	419	0.0388091333333333	0.0672193907310482	48	0.0579479	0.0780739646145243	98	0.2349814	0.0710489580027744	345	0	0	<6		2091135	2091761	627	+	hypothetical protein	CYTOPLASMIQUE	0	ko:K07078	S
srn_3090_srd245	sRNA	0.458333333333333	0.422156541857796	154	0.0833333333333333	0	84	0.8	0.0933324032691755	181	0.24375	0.225260266136751	92	0	0	32	0	0	38	0.15625	0	39	0	0	<6		1513187	1513346	160	+		#N/A
SAOUHSC_01593	CDS	1	0	154	0.9490485	0.0648588364204395	115	1	0	194	1	0	96	0.0380601666666667	0.0659221424112061	25	0	0	<6	0.2068754	0.175800039410462	45	0	0	<6	nudF	1518486	1519028	543	-	NUDIX domain-containing protein	CYTOPLASMIQUE	3.6.1.13	ko:K01515	L
srn_1280_srd112	sRNA	0.997916666666667	0.00360843918243515	154	1	0.00360843918243515	133	1	0	174	1	0	159	0.333333333333333	0.290361663849299	167	0.15625	0.270632938682637	57	0.610416666666667	0.0883883476483184	171	0	0	<6		489638	489797	160	+		#N/A
SAOUHSC_02127	CDS	0.8840331	0.0988532551971355	154	0.7552128	0.146958208139321	169	0.919737166666667	0.0308046745667493	137	0.897172233333333	0.0314144292605059	184	0.189945733333333	0.228154375268026	683	0.0788346333333333	0.0870373839123358	121	0.388746033333333	0.0920995975893761	751	0.0428449333333333	0.0371048006901174	108	sspB	2002339	2003505	1167	+	staphopain thiol proteinase	SECRETED	3.4.22.48	ko:K08258,ko:K13715	M
SAOUHSC_00058	CDS	0.959443266666667	0.0407282004844719	154	0.9611231	0.0603507424267783	450	0.987041033333333	0.0212108207032009	137	0.985601133333333	0.0213083443496517	410	0.0119990333333333	0.0207829353750459	202	0.100072	0.129415524954659	265	0.231581466666667	0.16494064701839	199	0.114230866666667	0.0439715171953769	503	norC	62384	63772	1389	+	hypothetical protein	MEMBRANE	0	ko:K08170	EGP
SAOUHSC_00833	CDS	0.9962963	0.00641499657599287	155	0.8808642	0.129907167973184	104	1	0	137	1	0	139	0.0462963	0.080187543802451	42	0.0462963	0.080187543802451	72	0.412345666666667	0.250106284800772	198	0.120987666666667	0.209556785755874	259	ydjA	808349	808888	540	+	hypothetical protein	CYTOPLASMIQUE			C
SAOUHSC_00232	CDS	1	0	155	0.9797297	0.00130036601129579	249	1	0	123	1	0	207	0.224474466666667	0.100151403551639	332	0.3753754	0.162167363453039	922	0.578078066666667	0.00477777909912127	446	0.237988	0.280532760158399	541	lrgA	254122	254565	444	+	murein hydrolase regulator LrgA	MEMBRANE	0	ko:K05338,ko:K06518	S
SAOUHSC_02553	CDS	0.976291566666667	0.0410642111011929	156	0.818471366666667	0.223936089269468	113	1	0	174	0.9292286	0.051683729900134	127	0.139773533333333	0.0781126486906144	593	0.0934182666666667	0.136872715110841	198	0.433828733333333	0.0240206294889414	390	0.0403397	0.034951329523639	93	iunH	2347253	2348194	942	-	hypothetical protein	CYTOPLASMIQUE	3.2.2.1	ko:K01239	F
SAOUHSC_01377	CDS	0.971035133333333	0.0429796878287096	156	0.9463438	0.0564972411809049	191	0.973884133333333	0.0452340079503611	143	0.986704633333333	0.0230282505719244	187	0.1248813	0.134811850043644	132	0.2530864	0.0588257559999869	274	0.3566002	0.282036893586779	116	0.1419753	0.122972781777636	580	opp-2F	1321711	1322412	702	-	oligopeptide ABC transporter, ATP-binding protein, putative	CYTOPLASMIQUE	3.6.3.24	ko:K02032,ko:K10823,ko:K10824	E
SAOUHSC_02915	CDS	0.6755793	0.0769889330799563	156	0.660724866666667	0.129338298920209	251	0.693404633333333	0.0482382238738465	129	0.777579733333333	0.0781186899192718	218	0.0748663333333333	0.0688528081816082	208	0.0441671666666667	0.044266532338137	55	0.3329372	0.0520982134242626	707	0.0295108	0.0511142049720036	86		2680487	2682169	1683	+	hypothetical protein	CYTOPLASMIQUE	0	ko:K06978	S
SAOUHSC_00844	CDS	0.731143566666667	0.111557889747177	156	0.7733171	0.23337062848622	417	0.671938366666667	0.113081943423755	140	0.726277366666667	0.0423000661519972	407	0.187753433333333	0.0907230186107878	404	0.101784266666667	0.101582107111505	129	0.249797233333333	0.176346562241641	239	0.141119233333333	0.0457944632933211	425	metQ	814851	815672	822	+	hypothetical protein	PSE	0	ko:K02072,ko:K02073	M
SAOUHSC_02003	CDS	0.8927269	0.110670731294593	157	0.840721533333333	0.0774788648831623	198	0.956054466666667	0.015016251078859	176	0.882748033333333	0.0455110564797537	205	0.0713874666666667	0.0897454276824359	67	0.113797733333333	0.0884533549707604	1210	0.209364833333333	0.115612170856035	426	0.0577624333333333	0.0247642548973987	567	ygaD	1912126	1913862	1737	-	ABC transporter, ATP-binding/permease protein, putative	MEMBRANE	0	ko:K06147,ko:K11085	V
SAOUHSC_02111	CDS	0.987832233333333	0.014923039730676	157	0.8754403	0.182408947332425	217	1	0	177	0.951328833333333	0.0494911271011616	165	0.0317003	0.0367929155407668	392	0.0717259	0.0715663372380479	192	0.2545629	0.100530078188073	145	0.0601985333333333	0.0555608678199264	376	dinP	1983130	1984170	1041	-	ImpB/MucB/SamB family protein	CYTOPLASMIQUE	2.7.7.7	ko:K02346	L
SAOUHSC_00096	CDS	0.9276896	0.0613239305497454	157	0.876984166666667	0.104675846536311	230	0.9435626	0.0423762316353165	177	0.965608466666667	0.0506805465820302	228	0.235890666666667	0.258300310682688	174	0.1618166	0.108444047472049	2147	0.578483266666667	0.619186113963306	294	0.1979718	0.0985456897337981	323		101370	102125	756	-	GntR family transcriptional regulator	CYTOPLASMIQUE	0	ko:K03710	K
SAOUHSC_01177	CDS	0.9741248	0.0448171610560062	158	0.951293766666667	0.0731069000535745	110	1	0	183	0.9893455	0.0184541353292426	102	0.420091333333333	0.367260709002778	255	0.2237443	0.193889265902705	53	0.3744292	0.0419743535059803	219	0.2222222	0.192504233231558	323	rpoZ	1127474	1127692	219	+	DNA-directed RNA polymerase subunit omega	CYTOPLASMIQUE	2.7.7.6	ko:K03060	K
SAOUHSC_00217	CDS	0.987373733333333	0.0186851521188171	158	0.9962121	0.0179008041554004	182	0.998737366666667	0.00218694508466336	171	1	0	187	0.1253157	0.095678313405024	214	0.245896466666667	0.164773607785298	449	0.407828266666667	0.300654308028639	223	0.0811237333333333	0.0174955029422801	245	gutB	237129	238184	1056	+	sorbitol dehydrogenase, putative	CYTOPLASMIQUE	1.1.1.1,1.1.1.14	ko:K00001,ko:K00008	E
SAOUHSC_01992	CDS	0.904896433333333	0.0426544519301718	158	0.813873166666667	0.151440795438317	201	0.9271814	0.0177248400892645	162	0.823289366666667	0.115063994749109	201	0.0235405	0.0407733420355752	8	0.117702433333333	0.111314406820246	326	0.213433766666667	0.225049036770611	152	0.0863151333333333	0.0951377444719147	490	pfoS	1895775	1896836	1062	-	phosphotransferase system EIIC domain-containing protein	MEMBRANE	0	ko:K07035	S
SAOUHSC_02034	CDS	0.952657	0.0820004813827333	158	1	0.0820004813827333	490	1	0	136	1	0	479	0.8657005	0.122712912492492	3082	0.502415433333333	0.441097433457398	463	0.826086966666667	0.299239458070163	1099	0.294686	0.278537509898829	503		1941182	1941526	345	-	hypothetical protein	CYTOPLASMIQUE
srn_1260_Sau62	sRNA	0.826484066666667	0.146475005473198	159	0.2283105	0.403354334034002	54	0.894977133333333	0.0912100038518436	161	0.2283105	0.395445385901454	54	0	0	9	0	0	<6	0	0	33	0	0	6		482463	482535	73	-		#N/A
SAOUHSC_00980	CDS	0.983670566666667	0.0159862782505289	159	0.741924033333333	0.245441000221174	98	0.9744409	0.0233564550428784	154	0.8338658	0.143911906016285	78	0	0	<6	0.2541711	0.180950684931033	806	0.223997166666667	0.222900563526654	77	0	0	<6	menA	951802	952740	939	-	1,4-dihydroxy-2-naphthoate octaprenyltransferase	MEMBRANE	2.5.1.74	ko:K02548	H
SAOUHSC_02124	CDS	1	0	159	0.9129389	0.12663381411303	123	1	0	169	0.995671	0.00749804794596565	115	0.130832133333333	0.226607902195959	52	0.0360750333333333	0.0624837906180742	11	0.467532466666667	0.0602010207405572	269	0.015392	0.0266597260301002	98	pcrB	1998908	1999600	693	-	geranylgeranylglyceryl phosphate synthase-like protein	CYTOPLASMIQUE	0	ko:K07094	I
SAOUHSC_00620	CDS	0.9608889	0.0654465660475017	159	0.955555566666667	0.0769800166469411	1738	0.990222233333333	0.0126021808812338	158	0.994666666666667	0.00533335000007814	2303	0.064	0.110851251684408	40	0.5022222	0.36245419907849	992	0.488	0.0961665222413701	492	0.312	0.178168459610561	1811	sarA	611301	611675	375	-	accessory regulator A	CYTOPLASMIQUE			K
srn_4110_srd335	sRNA	0.723905733333333	0.239584225308979	160	0.7693603	0.2014090047942	108	0.8821549	0.0903932313478725	229	0.624579133333333	0.332196294678016	133	0.2154882	0.373236510831564	44	0	0	104	0.1060606	0.171419795743724	337	0	0	156		2215709	2215906	198	+		#N/A
SAOUHSC_01131	CDS	1	0	160	1	0	139	1	0	153	1	0	125	0.00292396666666667	0.00506445882630448	15	0.181286533333333	0.165585901255431	7	0.230994133333333	0.260512987431529	48	0.0760234	0.131676391364132	79		1085615	1085842	228	+	hypothetical protein	MEMBRANE
SAOUHSC_00843	CDS	1	0	160	1	0	479	1	0	140	1	0	392	0.217432966666667	0.2284272047332	281	0.123084266666667	0.106596522570923	373	0.244252866666667	0.0274308640732479	100	0.0890804666666667	0.0804212795865207	656	metI	814138	814833	696	+	hypothetical protein	MEMBRANE	0	ko:K02069,ko:K02072	P
SAOUHSC_02575	CDS	0.611505166666667	0.0987923266578087	161	0.354609933333333	0.289251345090396	148	0.698187566666667	0.302603528153595	137	0.707643833333333	0.313631778920589	169	0	0	121	0	0	80	0.0598896666666667	0	89	0.0583136333333333	0.101002175707275	6		2366059	2366481	423	+	hypothetical protein	MEMBRANE	0	ko:K09940	S
SAOUHSC_01947	CDS	1	0	161	1	0	2057	1	0	152	1	0	2387	0.128608933333333	0.146911296706902	91	0.4877515	0.268000512598987	1395	0.4055118	0.0686691901306911	376	0.410761133333333	0.118197656361593	2410	epiE	1850060	1850821	762	-	hypothetical protein	MEMBRANE	0	ko:K01992,ko:K20491	S
SAOUHSC_01514	CDS	0.9808841	0.0331097100324059	162	0.866587033333333	0.116702199470976	103	0.992831533333333	0.0124161484790306	137	0.939466366666667	0.0526410385203724	103	0.175627233333333	0.230981283206591	140	0.0298685666666667	0.0517338750159248	159	0.163281566666667	0	39	0	0	<6		1462963	1463799	837	-	hypothetical protein	MEMBRANE
SAOUHSC_00584	CDS	0.902600466666667	0.0551019480433617	162	0.7855792	0.158003330784861	221	0.962884166666667	0.0557282868430686	210	0.777541333333333	0.0220467246738225	212	0	0	<6	0.0706855666666667	0.0808645145855915	126	0.276359333333333	0.192072263501839	326	0.0118203333333333	0.0204734178957333	<6		585426	586835	1410	+	hypothetical protein	MEMBRANE			S
SAOUHSC_02035	CDS	1	0	162	1	0	562	1	0	128	1	0	392	0.640255	0.555890632296498	1596	0.438979966666667	0.264256277593823	468	0.740437166666667	0.0212518821765274	786	0.234972666666667	0.212184456327091	544		1941556	1941921	366	-	hypothetical protein	CYTOPLASMIQUE			S
SAOUHSC_00342	CDS	0.974389266666667	0.0443590913524312	163	0.8526399	0.121239535595009	150	1	0	160	0.9440504	0.0354084124887011	147	0.0878644333333333	0.0880621111648099	107	0.0307328666666667	0.0532308865289066	69	0.272655633333333	0.152955752762703	151	0.0882584666666667	0.0886551269981231	511	spo0J	356884	357729	846	+	ParB family chromosome partioning protein	CYTOPLASMIQUE	0	ko:K03497	K
SAOUHSC_01427	CDS	0.955063733333333	0.0432218534015298	164	0.762799033333333	0.259499532305192	116	0.9657948	0.00660553246983165	197	0.861167	0.10497110547665	151	0.0335345333333333	0.0290417577707227	241	0.0335345333333333	0.0580835155414454	107	0.0503018	0	24	0.0167672666666667	0.0290417577707227	77	ctpA	1365701	1367191	1491	-	hypothetical protein	PSE	3.4.21.102	ko:K03797	M
SAOUHSC_00267	CDS	1	0	164	1	0	159	1	0	198	1	0	166	0.164570233333333	0.285044005546799	31	0.468553466666667	0.445532143807047	358	0.666666666666667	0.707106781186548	315	0	0	<6	esxD	287243	287560	318	+	hypothetical protein	CYTOPLASMIQUE
SAOUHSC_00151	CDS	0.959193733333333	0.0480503280497993	164	0.938544733333333	0.0605319391226097	265	0.9663225	0.010012490857424	168	0.968534933333333	0.0126089883596319	246	0.0184365666666667	0.0319330701837975	<6	0.253195666666667	0.216720470653797	1230	0.372664733333333	0.246131566873045	290	0.0877581	0.0781188856188438	594	brnQ1	162494	163849	1356	-	branched-chain amino acid transport system II carrier protein	MEMBRANE	0	ko:K03311	E
SAOUHSC_02074	CDS	1	0	165	1	0	413	1	0	165	1	0	459	0.0778816333333333	0.134894945909783	34	0	0	<6	0.203530633333333	0.0198254356668397	22	0	0	<6		1959996	1960316	321	-	phi PVL orf 39-like protein	CYTOPLASMIQUE			S
SAOUHSC_01400	CDS	0.980662966666667	0.0334927242009863	166	0.824739133333333	0.139413795398769	134	1	0	152	0.950276266666667	0.0135643837494865	154	0.123081633333333	0.0863911290765628	401	0.00184163333333333	0.00318980250224576	48	0.250767333333333	0.272164480839887	268	0.0227133333333333	0.0393406473425811	<6	alr2	1342739	1343824	1086	+	alanine racemase, putative	CYTOPLASMIQUE	5.1.1.1,6.3.2.10	ko:K01775,ko:K01929	E
srn_4280_Sau73	sRNA	0.629629633333333	0.327605095504974	166	0.214814833333333	0.32381473835152	158	0.940740733333333	0.0559246965771235	216	0.0592592666666667	0.102640060685939	164	0	0	485	0	0	177	0	0	778	0	0	270		2317941	2318030	90	+		#N/A
SAOUHSC_02587	CDS	0.932249333333333	0.0542513394378732	167	0.615176133333333	0.2987223582296	65	0.969286366666667	0.0334754712726099	258	0.6738934	0.135747292514474	73	0.0731707333333333	0.126735427760407	26	0.1973803	0.0842545427433442	570	0.243902433333333	0.197376695731588	487	0.0871725333333333	0.0809197624913304	37		2378949	2379686	738	-	hypothetical protein	MEMBRANE	0	ko:K07052	S
SAOUHSC_01247	CDS	1	0	167	0.814814833333333	0.310880891973249	81	1	0	201	0.966761633333333	0.0575705398272704	92	0.139601133333333	0.24179625572753	40	0	0	148	0.263057933333333	0.153105730110992	54	0.0712250666666667	0.123365434239147	103	rbfA	1198915	1199265	351	+	ribosome-binding factor A	CYTOPLASMIQUE	0	ko:K02834	J
srn_1820_srd154	sRNA	0.790123466666667	0.0409728531601515	167	0.730078566666667	0.0887478668738767	90	0.798540966666667	0.0227324453938271	156	0.7446689	0.159713941891245	98	0.222222233333333	0.0831418385030265	120	0.255892266666667	0.132120048151003	231	0.465207633333333	0.210703537236611	139	0.0561167	0.063200476822331	51		734879	735472	594	-		#N/A
SAOUHSC_02755	CDS	0.9325286	0.0404973936276151	167	0.845249166666667	0.0248509018855118	141	0.9610028	0.0530061492991144	145	0.8573197	0.110524605546277	101	0.0389972333333333	0.0352832078947384	88	0	0	<6	0.2349118	0.237015404828631	209	0	0	<6	ysdC	2532603	2533679	1077	-	hypothetical protein	CYTOPLASMIQUE	3.4.11.7	ko:K01261	G
SAOUHSC_01137	CDS	0.9578544	0.0729983205154749	167	0.999042166666667	0.0721831126411388	310	0.943007666666667	0.0752129390629919	159	1	0	416	0.216475066666667	0.189548110583074	587	0.113505766666667	0.114230926929021	223	0.447317966666667	0.197095832918101	320	0.0359195333333333	0.0622144567174972	392	yjjG	1088892	1089587	696	+	hypothetical protein	CYTOPLASMIQUE	3.1.3.102,3.1.3.104,3.1.3.5,3.8.1.2	ko:K01560,ko:K07025,ko:K08723,ko:K20862	S
SAOUHSC_1307a	CDS	1	0	168	1	0	123	1	0	216	1	0	133	0.168350166666667	0.291591042129355	18	0.276094266666667	0.252390534866629	150	0.653198666666667	0.678536838799486	239	0	0	<6		1253703	1253900	198	+		#N/A
SAOUHSC_01841	CDS	0.5770609	0.0963751137313466	168	0.491039466666667	0.0124160907440036	140	0.5125448	0.0164249660039222	161	0.336917566666667	0.291977232894045	161	0	0	14	0	0	18	0	0	13	0	0	15		1747196	1747288	93	-	hypothetical protein	MEMBRANE
SAOUHSC_02631	CDS	0.919686	0.0465524824863294	168	0.7910628	0.154966362366031	218	0.955314	0.0427295539388138	145	0.890700466666667	0.111104551596969	221	0.4637681	0.091606492665804	1847	0.2705314	0.235467756306378	255	0.5084541	0.170371722072649	1215	0.1612319	0.194195798093754	748		2419563	2420114	552	+	hypothetical protein	CYTOPLASMIQUE			K
SAOUHSC_00766	CDS	1	0	168	0.988641966666667	0.0196726908073942	365	1	0	173	1	0	418	0.149629633333333	0.0757296124759881	448	0.215308666666667	0.245699748588258	261	0.5960494	0.454643497352046	378	0	0	<6	comFC	748219	748893	675	+	hypothetical protein	CYTOPLASMIQUE	0	ko:K02242	S
srn_1620_Sau6836	sRNA	0.8873239	0.0243950695992038	168	0.915493	0.032526817200632	527	0.934272266666667	0.0569218867998359	147	0.929577433333333	0.0487901969334346	475	0	0	<6	0.2769953	0.479769933057783	97	0.535211266666667	0.587595764960406	73	0.300469466666667	0.52042838238979	172		636012	636082	71	+		#N/A
IM26_07295	CDS	1	0	169	1	0	124	1	0	218	1	0	135	0.168350166666667	0.291591042129355	18	0.276094266666667	0.252390534866629	150	0.653198666666667	0.678536838799486	248	0	0	<6		252406	252603	198	-	hypothetical protein	#N/A
SAOUHSC_02912	CDS	1	0	169	1	0	223	1	0	173	1	0	225	0.3214815	0.314680587825036	935	0.262962966666667	0.236375241090989	218	0.6851852	0.449405674581085	792	0.1111111	0.192450070484866	253		2679237	2679686	450	+	hypothetical protein	CYTOPLASMIQUE	0	ko:K04750	S
srn_2670_Sau12	sRNA	0.7232143	0.156949935960357	169	0.714285733333333	0.0321924280455824	244	0.7827381	0.275245321622058	156	0.425595233333333	0.40762945999788	206	0.211309533333333	0.365998847857003	52	0	0	51	0	0	144	0	0	29		1216647	1216758	112	-		#N/A
SAOUHSC_02808	CDS	0.979407966666667	0.0329193440837349	170	0.922779933333333	0.0919425617497686	278	0.9929215	0.0122603216413763	194	0.9281424	0.0727307842344629	210	0.0416130333333333	0.0387189291187571	589	0.1081081	0.0674387759542683	367	0.359073333333333	0.251628120015242	550	0.0639210333333333	0.0730205299878283	385	gntK	2586382	2587935	1554	-	gluconate kinase	CYTOPLASMIQUE	2.7.1.12,2.7.1.17	ko:K00851,ko:K00854	G
SAOUHSC_00925	CDS	0.998768833333333	0.00213244321925189	170	1	0.00213244321925189	422	1	0	202	1	0	415	0.0230840333333333	0.0399827185769469	15	0.0467836333333333	0.0405263350936565	65	0.126808266666667	0.0489686295214089	62	0	0	<6	oppD	896024	897106	1083	+	hypothetical protein	CYTOPLASMIQUE	3.6.3.24	ko:K02031,ko:K02032,ko:K15583,ko:K15587	P
srn_0640_srd41	sRNA	1	0	171	1	0	108	1	0	177	1	0	128	0.753787866666667	0.250086072786258	181	0.810606033333333	0.269232638249197	782	0.939393933333333	0.128564882163132	204	0.950757566666667	0.0512414583354468	496		243431	243518	88	+		#N/A
SAOUHSC_00489	CDS	0.9987562	0.0021543247944542	171	0.963101166666667	0.016264508748294	127	1	0	223	0.9730514	0.0235443974191314	130	0.0368988333333333	0.0639106540733494	21	0.092869	0.160853826448114	70	0.305555533333333	0.0606845403575326	104	0.0302653333333333	0.0524210950413413	194	folP	487922	488725	804	+	dihydropteroate synthase	CYTOPLASMIQUE	2.5.1.15,2.7.6.3	ko:K00796,ko:K13941	H
SAOUHSC_00619	CDS	0.904942966666667	0.154766330140937	171	1	0.158057892299509	1515	0.997042666666667	0.00512225158825035	181	1	0	1752	0.100549233333333	0.174156380795431	75	0.452049	0.309273884501893	813	0.231939166666667	0.144289239920446	164	0.3760034	0.146613090192349	1221		610262	611050	789	+	hypothetical protein	CYTOPLASMIQUE	3.5.4.33,3.8.1.5	ko:K01563,ko:K11991	I
SAOUHSC_01010	CDS	1	0	172	0.730969266666667	0.294575951815645	61	1	0	183	0.872813233333333	0.0283806188713941	63	0	0	<6	0	0	<6	0	0	9	0	0	<6	purC	980919	981623	705	+	phosphoribosylaminoimidazole-succinocarboxamide synthase	CYTOPLASMIQUE	4.1.1.21,4.3.2.2,6.3.2.6	ko:K01587,ko:K01756,ko:K01923	F
SAOUHSC_01696	CDS	1	0	172	0.978917366666667	0.0365161920906785	119	1	0	172	1	0	155	0.161823333333333	0.140132729179601	191	0.0917379	0.08000171639015	148	0.3031339	0.153508639554912	65	0.0814814666666667	0.0708181978733103	91	nadD	1605991	1606575	585	-	hypothetical protein	CYTOPLASMIQUE	2.7.6.3,2.7.7.18	ko:K00950,ko:K00969,ko:K06950	H
SAOUHSC_00171	CDS	0.831257266666667	0.0525000324359265	172	0.755688433333333	0.128874105083101	173	0.8465371	0.0846932817106528	168	0.750705866666667	0.097128444853932	167	0.0373692333333333	0.0371226080207646	194	0.1182528	0.0947175622082832	279	0.2640757	0.22759886382357	418	0.0373692	0	238	ggt	186428	188434	2007	+	gamma-glutamyltranspeptidase, putative	CYTOPLASMIQUE	2.3.2.2,3.4.19.13	ko:K00681	E
srn_3760_Sau7009	sRNA	1	0	172	0.666666666666667	0.577350269189626	247	1	0	176	0.513333333333333	0.483459753581757	210	0	0	141	0	0	96	0	0	163	0	0	<6		2022583	2022632	50	-		#N/A
SAOUHSC_00987	CDS	0.997461933333333	0.00439606041966366	172	0.938804266666667	0.0901997915466734	289	1	0	151	0.991539733333333	0.00775396902646207	301	0.1567964	0.218939312690892	234	0.0400451333333333	0.0693602055292034	54	0.166948666666667	0.089734325406307	134	0.0211506	0.0366339138105663	233	sspB	958153	959334	1182	-	cysteine protease precursor, putative	SECRETED	3.4.22.48	ko:K08258,ko:K13715	M
SAOUHSC_00880	CDS	0.955707433333333	0.0702439154565243	174	0.5180967	0.24044972090146	95	0.961781833333333	0.0661958064388019	154	0.603391566666667	0.131370888663255	107	0.131359133333333	0.0830767286741801	942	0.0187294333333333	0.0324403301303074	11	0.192862566666667	0.0402680341322989	288	0.0326499666666667	0.0565514011320969	180	yuiF	845025	846341	1317	+	hypothetical protein	MEMBRANE	0	ko:K07084	S
SAOUHSC_00183	CDS	0.921739133333333	0.13555179731104	174	0.704589366666667	0.0926582627059957	128	0.983333333333333	0.0288675134594813	195	0.750724633333333	0.168938497413772	93	0	0	18	0.0541062666666667	0.093714802874537	210	0.0688405666666667	0.107603196609604	172	0.0359903333333333	0.0311706485555455	207	uhpT	200310	201689	1380	+	sugar phosphate antiporter	MEMBRANE	0	ko:K02445,ko:K07784	G
SAOUHSC_02892	CDS	0.908183633333333	0.0799151358961701	174	0.8369927	0.116049156578021	227	0.936127733333333	0.0938760589806758	138	0.880904833333333	0.0243916210970762	214	0.1789754	0.157676220484511	470	0.2009315	0.221919247569673	163	0.485029933333333	0.0762150801461234	816	0.0998004	0.0864296817078485	210		2664225	2664725	501	+	hypothetical protein	CYTOPLASMIQUE
SAOUHSC_02364	CDS	0.941468233333333	0.0685386046673211	174	0.890873033333333	0.109608425754638	276	0.936507933333333	0.062523616248689	176	0.9186508	0.0705133109555919	280	0.228174566666667	0.153564910422151	494	0.0753968333333333	0.130591146063136	55	0.556547633333333	0.559792892009576	243	0.145833333333333	0.126304137996122	121		2186202	2186537	336	-	hypothetical protein	CYTOPLASMIQUE			K
SAOUHSC_02017	CDS	1	0	174	1	0	386	1	0	149	1	0	518	0.966966966666667	0.0572148920614496	1478	1	0	3719	0.876876866666667	0.261183607502807	1796	0.759759766666667	0.322986895583247	932		1924070	1924180	111	-	hypothetical protein	MEMBRANE
SAOUHSC_00867	CDS	1	0	175	1	0	149	1	0	151	1	0	161	0.4984985	0.369515858610101	751	0.564564566666667	0.412090366815063	292	0.8888889	0.23570223682529	347	0.006006	0.0104026971502587	27		833949	834059	111	+	hypothetical protein	CYTOPLASMIQUE
SAOUHSC_02937	CDS	0.849044933333333	0.0778854486872441	175	0.775107833333333	0.113363582876395	298	0.948038633333333	0.0436563850474743	188	0.801602	0.0564738273159346	316	0.0306017666666667	0.0265036976126603	165	0.0899568333333333	0.0425673937241092	443	0.281371933333333	0.258793233029005	311	0.0308071333333333	0.026679760084441	316	cudT	2703339	2704961	1623	-	choline transporter	MEMBRANE	0	ko:K03451	M
SAOUHSC_01709	CDS	0.985560466666667	0.0250100053709177	175	0.992413133333333	0.0250100053709177	359	1	0	297	0.9992658	0.0012716717029171	420	0.136808633333333	0.141582220872726	214	0.101811066666667	0.0816013188571321	301	0.2873226	0.107986943459753	349	0.0565345333333333	0.0576674076097004	351	accC	1616039	1617400	1362	-	acetyl-CoA carboxylase, biotin carboxylase, putative	CYTOPLASMIQUE	6.3.4.14,6.4.1.2	ko:K01961	I
srn_3630_Sau69	sRNA	1	0	176	0.897959166666667	0.111935284549839	145	0.9659864	0.0589132833483248	162	0.914966	0.0386320418716122	126	0.261904766666667	0.453632362611138	75	0.238095233333333	0.4123930411733	33	0.489795933333333	0.512291650480486	97	0	0	<6		1875110	1875207	98	+		#N/A
SAOUHSC_00079	CDS	0.952408366666667	0.0484220338582895	176	0.854538466666667	0.131649507735616	168	0.997313366666667	0.00465338543464147	224	0.945308033333333	0.0472393867259444	205	0.0646709	0.112013284571206	115	0.102283633333333	0.056367187971934	284	0.2957206	0.128231764158515	241	0	0	<6	sbnE	84751	86487	1737	+	hypothetical protein	CYTOPLASMIQUE			Q
SAOUHSC_02921	CDS	0.8775414	0.018238601164563	176	0.765011833333333	0.0824933965365915	177	0.8387707	0.0270745288695852	162	0.845390066666667	0.056256847983364	201	0.0699763666666667	0.121202622395736	418	0.152718666666667	0.0790305405909218	306	0.322931433333333	0.160478166832999	293	0.1219858	0.0668926574321128	189	budA2	2685364	2686068	705	-	alpha-acetolactate decarboxylase	CYTOPLASMIQUE	4.1.1.5	ko:K01575	Q
SAOUHSC_00746	CDS	0.9224966	0.106203170757374	176	0.8292181	0.21207477486048	231	0.991769566666667	0.0142555287016418	158	0.963991766666667	0.0517684891564679	208	0	0	84	0	0	85	0.186899866666667	0.0662003268041782	156	0.0514403333333333	0.0445486354458061	163	sstA	731044	732015	972	+	hypothetical protein	MEMBRANE	0	ko:K02015	P
SAOUHSC_00219	CDS	0.5759898	0.0959497084708446	176	0.607598966666667	0.145345832183107	249	0.6516603	0.0949790448461662	208	0.5692848	0.160446546069369	263	0.0954661666666667	0.109213610605745	451	0.229885033333333	0.145480391824958	649	0.232120033333333	0.215383099203826	1102	0.1238825	0.0480106893330016	324	gatD	238356	239399	1044	+	hypothetical protein	CYTOPLASMIQUE	1.1.1.14	ko:K00008	E
SAOUHSC_00023	CDS	0.864807766666667	0.040126310084698	177	0.7317279	0.0926725109516481	138	0.8817068	0.0364114034538632	157	0.856358233333333	0.0966435670021721	154	0.2192649	0.195442848490575	270	0.226869466666667	0.198023073196669	358	0.352344733333333	0.130846150060596	301	0.256020266666667	0.137379959503646	498	yycI	28799	29587	789	+	hypothetical protein	PSE			S
srn_0830_srd58	sRNA	0.898305066666667	0.140022993812886	177	0.881355933333333	0.174570802229076	744	0.997175133333333	0.0048928125912744	159	0.997175133333333	0.0048928125912744	662	0	0	21	0.0903954666666667	0.156569541040566	99	0.2118644	0	118	0	0	71		323439	323556	118	-		#N/A
SAOUHSC_01496	CDS	0.8348485	0.0714373860381943	179	0.654545466666667	0.27230747877189	144	0.926262633333333	0.0831172912312675	162	0.7419192	0.17852017378641	144	0.178282833333333	0.126679086862684	302	0	0	<6	0.303535366666667	0.0535687126864179	258	0.0636363666666667	0.0552978434263339	60	cmk	1450481	1451140	660	-	cytidylate kinase	CYTOPLASMIQUE	1.17.7.4,2.5.1.19,2.7.1.26,2.7.4.25,2.7.7.2,6.3.2.1	ko:K00800,ko:K00945,ko:K02945,ko:K03527,ko:K03977,ko:K11753,ko:K13799	F
SAOUHSC_02640	CDS	0.811811833333333	0.0888596007221692	179	0.826326333333333	0.105803476277531	302	0.884884866666667	0.0844096456005078	140	0.790790766666667	0.056507805143213	131	0.2052052	0.177941121333097	212	0.0370370333333333	0.0641500234949554	57	0.162662666666667	0.0796291331070482	36	0.0380380333333333	0.0658838063533319	95	hrtA	2426131	2426796	666	-	hypothetical protein	CYTOPLASMIQUE	3.6.3.25	ko:K02003,ko:K06020,ko:K09810,ko:K09814	P
[truncated: 2,105 more rows]

## Sheet: Table S4
		Number of RNAs					Fraction of mapped RNAs (%)					Fraction of annotated RNAs (%)
[truncated: 20 more rows]

## Sheet: Table S5
		Cell												EV												Annotation
[truncated: 3,400 more rows]

## Sheet: Table S6
									Transcriptional unit *				TU coverage (%)
[truncated: 155 more rows]

[truncated: 3 more sheets: Table S7, Table S8, Table S9]
